# Supplementary material for: Association analysis for udder health based on SNP-panel and sequence data in Danish Holsteins
Source: Genet Sel Evol. 2015 Jun 19;47(1):50. doi: 10.1186/s12711-015-0129-1 (PMC4472403; doi:10.1186/s12711-015-0129-1)
Supplement: Additional file 1: Table S1. — Position of detected SNPs by LMMD, LMHD, LMSEQ, BVSMD, BVSHD, and BVSSEQ. Table S1. contains six sheets that provide the position of significant SNPs detected by LMMD, LMHD, LMSEQ, BVSMD, BVSHD, and BVSSEQ. [file 12711_2015_129_MOESM1_ESM.xls]

## Sheet: LM-MD
chr	pos	-log10P
5	88909270	4.56179
5	89472174	6.776
5	90752558	7.10645
5	92955993	4.36489
6	88006286	7.32789
6	88069548	19.1769
6	88132026	9.86538
6	88174863	8.74863
6	88421804	6.6642
6	88442145	6.35428
6	88547858	4.18408
6	88592295	15.0435
6	88656290	10.4652
6	88891318	18.035
6	89104201	8.44852
6	89133819	8.2835
6	89479553	7.03765
6	89505004	9.78652
6	90075383	5.76045
6	90325414	5.12504
6	90783153	4.29611
6	91023863	6.09355
6	91485845	4.31841
6	92195532	7.04204
6	92398354	6.81118
6	92578562	7.60563
6	93137474	11.9213
6	93243643	4.25917
6	93486356	5.6543
6	93551941	6.80983
6	93935328	4.65368
6	94262697	5.25272
6	94627787	5.66567
6	94691064	5.04906
6	94737883	5.08074
6	94744842	4.62779
6	95414597	7.22106
6	95572055	4.83511
6	95854352	5.37809
6	95924980	8.89805
13	57016938	4.80559
13	57051358	5.68202
13	57121781	4.11572
13	57548174	11.3234
13	57570093	8.93438
13	57693460	8.42972
13	59137860	6.0866
13	59195392	7.7304
13	59291745	8.54044
13	59561875	6.93527
13	59616070	5.65853
13	59638244	5.30747
13	59661820	6.37974
13	59854361	10.2101
13	60173864	6.35502
13	60198826	6.46974
13	60242262	9.17222
13	60266373	8.23363
13	60365544	5.12347
13	60439480	5.74135
13	60691132	4.88432
13	60781323	6.95138
13	62991477	5.18529
16	48048566	7.05125
16	48426621	7.33388
16	48646368	6.86674
16	49867758	4.24544
16	49984163	5.5267
16	50281187	7.38265
16	50458174	5.16598
16	50486976	4.71179
16	50517509	5.03048
16	50550475	8.33286
16	50693301	5.18015
16	50737342	5.18712
16	51011081	4.24544
16	51221289	4.40869
16	51267407	4.92861
16	51833247	7.25966
16	51942323	7.89343
16	52695137	5.09747
16	52975189	6.37256
16	53070045	4.35478
16	53803470	4.72074
16	54271046	7.57517
16	54775716	4.8561
19	57174792	4.7365
20	32074342	8.66491
20	32293167	4.44879
20	32360404	9.70148
20	33007835	8.98256
20	33152115	8.34976
20	33491273	10.184
20	34051201	10.8754
20	34367833	9.59495
20	34728244	4.41575
20	34817221	4.67564
20	35511396	11.3944
20	35720280	10.6257
20	35775455	8.92032
20	36336225	5.61097
20	36561330	8.49515
20	36570529	7.14324
20	36589334	8.09298
20	36710965	12.2282
20	37333000	11.8027
20	37553988	6.82747
20	37596667	11.5746
20	37939597	5.22298
20	38252896	4.67072
20	38453649	4.07277
20	38487130	4.17494
20	39017985	4.20111
20	39046015	9.42852
20	39071965	5.3484
20	39422828	12.2855
20	39538676	12.7728
20	39576637	11.659
20	39787788	4.11386
20	39902763	5.83914

## Sheet: LM-HD
chr	pos	-log10P
5	84211015	5.5119
5	85528114	5.36071
5	85533712	5.36071
5	86399024	5.37095
5	86415989	5.52726
5	86998734	8.99786
5	89406567	5.42849
5	89467678	6.55164
5	89472174	6.56072
5	89477492	5.98228
5	89519234	5.59384
5	89527895	5.72805
5	89530925	5.6952
5	89544510	6.15864
5	89553633	6.15864
5	89558958	6.15169
5	89563242	6.15864
5	89564969	6.13875
5	89569982	6.05177
5	89639483	6.43305
5	89640958	6.39338
5	90752558	7.17726
5	92739218	5.74748
5	92743459	7.88682
5	92749959	7.88682
5	92753954	7.79899
5	93941017	5.62213
6	88006286	7.32789
6	88049208	8.32008
6	88054699	6.55854
6	88064398	8.84697
6	88069548	19.4693
6	88073772	19.6133
6	88103696	17.8985
6	88112377	16.1337
6	88120411	12.0546
6	88132026	9.89936
6	88143738	9.14456
6	88148136	9.58534
6	88153418	9.57956
6	88155756	8.78584
6	88164130	9.14456
6	88174863	8.74863
6	88176468	9.14456
6	88183964	6.8189
6	88186013	7.01617
6	88186571	6.79366
6	88192362	9.14456
6	88197193	5.73728
6	88216840	9.14456
6	88283864	9.4149
6	88311624	9.96386
6	88360431	10.5394
6	88367608	9.96651
6	88378963	6.93668
6	88383121	17.3547
6	88384502	6.97496
6	88403861	7.12764
6	88405675	6.20053
6	88407205	7.12764
6	88421804	7.2664
6	88433671	17.3508
6	88436000	6.11151
6	88439240	13.6231
6	88442145	6.20806
6	88444041	5.84809
6	88446027	8.98534
6	88456255	6.12082
6	88459974	5.76393
6	88463166	13.3854
6	88465698	13.4032
6	88467893	15.0233
6	88469658	6.32382
6	88476481	9.50715
6	88477330	9.47703
6	88483796	12.0466
6	88492507	9.56309
6	88494442	12.0466
6	88495642	9.56309
6	88496961	12.1524
6	88498400	9.63537
6	88508092	7.52494
6	88517226	7.58159
6	88520571	7.69983
6	88526548	6.52553
6	88527916	7.1645
6	88535655	7.69983
6	88570607	12.6001
6	88579659	15.5092
6	88592295	15.4679
6	88592892	15.5092
6	88595163	15.5209
6	88596305	15.5432
6	88602728	15.5209
6	88604910	5.1964
6	88606025	15.6389
6	88652298	6.70184
6	88656290	10.5913
6	88696832	12.2975
6	88704865	8.09246
6	88711884	8.09246
6	88720585	6.74035
6	88723381	11.6696
6	88728581	10.8703
6	88732184	14.491
6	88734892	9.8514
6	88735599	9.85069
6	88744593	13.3238
6	88750266	13.4829
6	88751491	7.95832
6	88753354	8.19562
6	88789109	10.6119
6	88791761	10.544
6	88800322	12.0359
6	88803843	12.3295
6	88808116	12.7452
6	88809793	12.7136
6	88814928	12.7136
6	88817457	13.2601
6	88819232	13.178
6	88832335	13.0001
6	88836125	13.1391
6	88838658	12.823
6	88846304	20.2998
6	88849690	18.7982
6	88855694	18.7982
6	88865430	20.1692
6	88870177	18.7982
6	88886925	19.0331
6	88890502	18.2501
6	88891318	18.1897
6	88903186	6.48666
6	88913092	21.5123
6	88919352	22.057
6	88922396	22.017
6	88933791	10.662
6	88948552	11.8669
6	88958116	10.8309
6	88964217	6.2458
6	88971499	14.4059
6	88993826	6.14514
6	88996262	6.02529
6	88998305	6.21657
6	89005100	6.09611
6	89006223	6.21657
6	89028327	7.77549
6	89032729	10.1566
6	89036570	22.7857
6	89041773	7.77549
6	89050323	10.417
6	89058193	8.00816
6	89095279	9.03753
6	89104201	8.49542
6	89133819	8.33004
6	89139252	7.42092
6	89139865	14.8262
6	89143841	15.4503
6	89231074	6.7715
6	89249627	7.8472
6	89439849	5.30247
6	89440731	6.6421
6	89461842	9.11632
6	89468529	8.53894
6	89469872	9.05873
6	89479553	7.18486
6	89484864	5.7039
6	89505004	9.78736
6	89596106	15.1806
6	90075383	6.00621
6	90079823	6.09581
6	90080343	6.90544
6	90304531	5.19687
6	90325414	5.56954
6	90328621	5.19687
6	90351090	5.51062
6	90368205	5.44508
6	90371709	5.44508
6	90382995	7.68151
6	90557327	13.675
6	90566685	6.93888
6	90583355	7.60857
6	90676616	5.7148
6	90691442	5.86253
6	90694839	9.26279
6	90695950	9.2607
6	90701101	6.7835
6	90753381	8.61622
6	90754472	8.74859
6	90757144	8.52457
6	90759728	5.35995
6	90781487	5.32788
6	90796987	5.32788
6	90797634	8.47844
6	90913463	5.99615
6	90950168	7.22369
6	90952911	9.76961
6	90953742	7.23464
6	90977968	6.5902
6	91023863	5.91013
6	91047732	8.57943
6	91108949	7.40606
6	91155357	7.08455
6	91434077	7.41817
6	91851518	9.60929
6	92114206	5.5696
6	92120344	5.25008
6	92131883	6.8635
6	92147990	10.9982
6	92151104	7.17032
6	92160092	10.9982
6	92166502	10.9982
6	92170526	5.46683
6	92195532	7.3125
6	92517913	5.26598
6	92518656	6.18403
6	92522363	6.18403
6	92531392	7.85668
6	92543410	7.65235
6	92557220	7.82382
6	92562184	5.71777
6	92567521	6.17157
6	92572894	5.71777
6	92576538	7.82382
6	92578562	7.80076
6	92579059	5.71777
6	92596667	5.71777
6	92598861	5.74529
6	92871728	5.47478
6	92916906	5.47452
6	92918929	6.27453
6	92919992	9.11241
6	92920551	7.77322
6	92921935	7.64838
6	92928206	7.94802
6	92929724	8.13069
6	92932358	8.29909
6	92933150	6.41564
6	92939933	5.48948
6	93007725	9.98134
6	93069695	8.28061
6	93073770	8.5237
6	93110402	9.38267
6	93115085	6.08013
6	93116082	9.38267
6	93122229	10.5837
6	93124895	11.556
6	93137474	11.9382
6	93140884	11.9694
6	93142570	9.53593
6	93146487	9.02977
6	93148097	13.611
6	93151340	9.32762
6	93152270	9.02977
6	93157343	9.32762
6	93159586	9.0129
6	93164533	9.08519
6	93168987	6.43203
6	93171185	5.23704
6	93213974	8.55857
6	93236575	6.03906
6	93316791	8.6323
6	93329449	9.28039
6	93360970	7.55245
6	93371479	7.07202
6	93372361	7.02431
6	93485467	6.06939
6	93486356	6.08442
6	93491693	7.33039
6	93494391	6.2433
6	93495073	7.39535
6	93516190	5.9321
6	93542965	5.24049
6	93551941	7.00967
6	93598192	6.84585
6	93613484	5.71015
6	93620823	6.72045
6	93622356	6.71362
6	93624782	6.92445
6	94002334	5.76001
6	94003462	5.91297
6	94004374	6.01672
6	94006719	6.01672
6	94020625	6.01672
6	94034879	5.84309
6	94037886	6.01672
6	94041923	5.84309
6	94042378	5.87271
6	94046035	5.97903
6	94049752	5.95354
6	94058839	5.95619
6	94061483	9.41137
6	94085250	9.41137
6	94089602	5.95619
6	94094466	5.41687
6	94097886	5.95619
6	94099458	9.41137
6	94100597	5.95619
6	94129898	6.08891
6	94262697	5.22001
6	94353771	5.56865
6	94627787	5.52015
6	94634374	5.52015
6	94638637	5.62505
6	94639398	5.54551
6	94649092	5.30653
6	94662558	5.78473
6	94691064	5.30842
6	94728806	5.70038
6	94733303	5.29962
6	94734010	5.32074
6	94735469	5.2729
6	94736624	5.49142
6	94737883	5.23643
6	94740770	5.32123
6	94752411	5.26055
6	94779969	7.59206
6	94782154	7.57869
6	94783143	7.50617
6	94790516	7.43967
6	94796095	7.17743
6	94797484	6.59905
6	95055213	5.36701
6	95058676	5.36318
6	95061073	5.36318
6	95062020	5.38221
6	95175991	6.13506
6	95178138	6.00642
6	95189238	5.73591
6	95217607	8.51847
6	95219259	8.49922
6	95225820	8.39693
6	95237647	6.60754
6	95238928	5.5932
6	95240803	6.74663
6	95242440	10.3605
6	95243369	10.6089
6	95325682	5.4772
6	95370871	5.26613
6	95376878	6.4379
6	95406123	7.27905
6	95411488	7.72769
6	95414597	7.27905
6	95416441	7.72769
6	95421281	7.72769
6	95426676	7.68746
6	95429555	7.772
6	95567184	8.50388
6	95629743	5.82886
6	95773424	5.48716
6	95827256	5.20611
6	95854352	5.38584
6	95914595	8.25643
6	95924980	8.73863
6	95928387	8.14161
6	95929830	7.94953
13	57027689	5.82442
13	57035052	5.82442
13	57039705	6.31365
13	57041138	5.72928
13	57051358	5.63046
13	57056977	5.80275
13	57059623	5.71859
13	57118420	5.82637
13	57195066	5.42052
13	57211177	5.62338
13	57214078	5.5985
13	57215723	5.58383
13	57335520	6.56831
13	57339517	5.41496
13	57341541	6.56388
13	57365260	5.41496
13	57369909	6.81297
13	57370899	6.82053
13	57387215	6.85122
13	57464657	8.22246
13	57467245	8.01649
13	57480978	8.28462
13	57486359	8.10562
13	57495504	8.32019
13	57519343	8.904
13	57522024	8.92283
13	57530105	9.08468
13	57531269	9.13015
13	57537173	11.7568
13	57539626	9.0672
13	57544319	9.12557
13	57548174	11.1585
13	57552869	9.0672
13	57570093	8.8563
13	57572447	8.86849
13	57582482	9.07729
13	57635852	8.12711
13	57643641	6.21122
13	57645420	9.79912
13	57651854	9.93227
13	57657922	6.27498
13	57663941	9.79912
13	57671583	5.77226
13	57693460	8.42972
13	57699713	7.86836
13	57703717	8.0409
13	57710177	8.4725
13	57712568	8.49744
13	57767295	8.50926
13	57769583	8.6168
13	57845944	6.39381
13	57851848	6.87036
13	57888958	7.5453
13	58935602	11.6006
13	59118833	6.44823
13	59137860	6.11118
13	59139853	7.26288
13	59144986	5.47653
13	59151208	8.42184
13	59195392	7.46722
13	59276787	6.56777
13	59286525	7.7445
13	59291745	8.33222
13	59305548	7.60928
13	59318088	6.9725
13	59398532	8.55344
13	59410244	7.58724
13	59412953	7.9017
13	59421380	7.51468
13	59432421	6.53905
13	59452391	7.8132
13	59454339	7.8405
13	59456552	7.05021
13	59459263	7.8405
13	59462349	7.86471
13	59466042	6.04668
13	59467689	6.39802
13	59469190	6.00255
13	59501575	6.85769
13	59559228	7.05125
13	59561875	7.14045
13	59577284	7.05311
13	59579696	7.18496
13	59580921	5.99975
13	59588546	12.0605
13	59593241	7.56752
13	59607748	6.8069
13	59616070	5.61895
13	59623605	5.3011
13	59645377	6.38049
13	59647994	5.27173
13	59658701	5.24123
13	59661820	6.36512
13	59663282	6.42533
13	59664274	6.37032
13	59671571	6.47507
13	59672537	6.37157
13	59681347	5.26554
13	59694194	5.39232
13	59708352	5.5286
13	59769101	9.35766
13	59776307	5.74905
13	59778752	5.34598
13	59783813	5.41261
13	59792405	5.36232
13	59795029	5.402
13	59845400	10.0683
13	59854361	9.84744
13	59860180	10.0993
13	59886875	8.33039
13	59891409	9.84019
13	59897780	7.69102
13	59901449	8.70036
13	59904410	8.69008
13	59920875	6.96179
13	60158981	6.55101
13	60173864	6.32193
13	60186815	6.56157
13	60198826	6.59139
13	60205765	6.58701
13	60217286	8.53636
13	60229864	5.52869
13	60231969	8.73801
13	60240625	7.42927
13	60242262	9.08685
13	60252457	6.56548
13	60264212	6.96563
13	60265049	6.9965
13	60266373	8.17677
13	60388842	6.08051
13	60396657	5.72255
13	60409676	6.70863
13	60439480	5.70025
13	60451453	7.05792
13	60453725	7.02748
13	60597857	5.379
13	60599450	6.89619
13	60600122	5.46084
13	60613601	6.90233
13	60615013	5.50561
13	60626082	7.64506
13	60627246	5.85252
13	60628472	5.77816
13	60660742	5.88506
13	60679873	5.88506
13	60688808	5.54008
13	60692157	5.88506
13	60764510	6.73037
13	60781323	6.87385
13	60916711	6.86809
13	60925376	7.14967
13	60966758	5.73198
13	60968974	6.99081
13	61182238	5.4267
13	61185759	5.72702
13	61192983	5.38964
13	61203917	5.77321
13	61538544	6.25395
13	61539930	6.70317
13	61541702	6.1766
13	61562252	6.46312
13	61575109	6.79958
13	61600276	7.24274
13	61609129	6.5337
13	61611144	7.24274
13	61614371	7.25469
13	61615592	7.24274
13	62056419	5.75693
13	62068335	5.65521
13	62118209	5.88789
13	62119679	5.85868
13	62447441	9.40811
13	62482480	8.1992
13	62500419	7.67792
13	62506952	8.78537
13	62587396	7.07193
13	62614353	7.93744
13	62647461	6.52644
13	62689765	5.94672
13	62693697	6.01784
13	62702561	6.07872
13	62884527	5.33994
13	62914523	9.67848
13	62916334	5.3313
13	62922675	6.77081
13	62927331	6.5868
13	62991477	5.30146
16	48017181	8.60538
16	48027917	9.41217
16	48030736	9.00817
16	48048566	6.88874
16	48426621	7.06952
16	48446915	6.0191
16	48458306	5.98456
16	48646368	6.85203
16	48980566	9.20435
16	49006258	5.85909
16	49009928	5.78031
16	49030495	9.03156
16	49037474	10.0091
16	49038293	9.03156
16	49041911	10.0091
16	49045810	9.03156
16	49050886	8.86626
16	49147616	5.24803
16	49835795	6.42772
16	49863171	5.24325
16	49984163	5.40232
16	50210024	6.50464
16	50215381	6.50464
16	50270612	5.3591
16	50279861	7.79054
16	50281187	7.15608
16	50282456	7.79054
16	50288389	8.45818
16	50289555	7.79054
16	50450724	5.76301
16	50461251	5.76301
16	50465527	5.75147
16	50491108	5.84517
16	50511411	5.61049
16	50550475	8.25675
16	50596002	5.59872
16	50736328	6.28371
16	50751525	5.91123
16	51017145	5.63646
16	51022714	5.71166
16	51031663	5.63646
16	51032886	5.75389
16	51040207	5.75389
16	51040858	5.6786
16	51044282	5.75389
16	51177627	5.90208
16	51215496	6.34487
16	51220360	6.14348
16	51242626	6.23085
16	51249085	6.27272
16	51380243	5.8566
16	51390337	5.8566
16	51397454	5.8566
16	51404221	5.93053
16	51645365	7.57914
16	51650800	8.06663
16	51833247	7.14007
16	51942323	7.81148
16	51943454	7.879
16	51959729	7.91138
16	51970820	7.92074
16	52143762	8.67898
16	52695137	5.2054
16	52901207	6.25954
16	52924145	7.86078
16	52936388	6.68588
16	52975189	6.34689
16	52996614	5.33724
16	53000757	6.82887
16	53004392	7.08309
16	53340215	5.47959
16	53597112	6.27133
16	53611392	5.99789
16	53622880	6.27045
16	53623682	6.18262
16	53626216	6.2989
16	53856122	6.33173
16	53882828	6.713
16	54009744	8.86356
16	54055980	6.07474
16	54066099	8.80931
16	54250962	8.73688
16	54271046	7.42747
16	54272177	6.80378
16	54344850	8.22566
16	54345536	8.34333
16	54353598	8.34455
16	54362301	8.39729
16	54364671	7.43804
16	54371871	5.6722
16	54383478	5.67169
16	54392589	6.02461
16	54393768	6.03195
16	54395061	6.02461
16	54396927	7.38233
16	54400299	6.02461
16	54401434	6.03195
16	54412339	6.02006
16	54415462	7.10084
16	54416630	6.48586
16	54420916	7.0098
16	54421882	7.07696
16	54427304	7.1009
16	54428256	8.14872
16	54442305	9.98135
16	54676222	5.71941
19	55294572	5.80973
19	55297214	5.40034
19	55553715	5.99351
19	55554442	6.10959
19	55615219	9.16613
19	57084833	5.59132
19	57152368	9.64653
19	57163367	5.48629
19	57165456	6.60612
19	57168200	6.69196
19	57419900	6.17196
19	57423361	6.31851
20	32074342	8.73726
20	32088493	7.26538
20	32102254	7.32107
20	32115052	7.27388
20	32179248	10.3183
20	32255539	7.61334
20	32360404	9.93314
20	32788767	10.3012
20	32951684	7.15337
20	32956927	7.2308
20	33007835	9.24014
20	33058178	8.43158
20	33100341	11.451
20	33100972	6.85616
20	33106351	6.50495
20	33107117	6.10981
20	33110812	6.01939
20	33111409	6.0765
20	33122639	7.48394
20	33134857	6.54777
20	33145519	8.34067
20	33152115	8.60723
20	33164867	7.86746
20	33168829	7.81348
20	33170072	8.26252
20	33173344	7.81348
20	33186600	7.81164
20	33373945	5.65527
20	33379647	7.58198
20	33382791	11.5413
20	33387728	11.1612
20	33425370	10.4101
20	33445416	10.4608
20	33483625	10.4608
20	33491273	10.3961
20	33491927	10.4608
20	33502088	10.4608
20	33505909	10.0927
20	33573501	6.27096
20	33597092	7.28666
20	33601808	5.26409
20	33605186	7.14143
20	33607330	7.16704
20	33612207	7.26011
20	33620430	6.86192
20	33777484	5.27441
20	33980480	10.488
20	34021195	10.5561
20	34022588	8.6248
20	34040851	10.4271
20	34044357	10.3673
20	34051201	11.1457
20	34063610	11.0914
20	34096981	11.0183
20	34118230	10.3673
20	34146727	10.3673
20	34150605	10.3978
20	34152254	10.1427
20	34159959	10.3673
20	34165580	10.58
20	34167251	10.4603
20	34214901	9.05429
20	34328543	10.6029
20	34341544	10.23
20	34342313	10.7193
20	34344656	10.6514
20	34345392	10.7749
20	34351217	10.2838
20	34351849	10.7468
20	34352688	10.6814
20	34353553	10.6933
20	34363710	10.7401
20	34367833	9.69337
20	34945410	9.28325
20	34982984	8.03907
20	34983531	8.07838
20	34984949	7.98081
20	35098657	8.69648
20	35101709	7.21786
20	35106301	8.69648
20	35108149	10.33
20	35157363	8.0052
20	35239406	7.59995
20	35246703	7.66282
20	35267964	10.4811
20	35272714	10.705
20	35277011	10.705
20	35307818	10.9583
20	35310630	10.7446
20	35394285	11.2812
20	35501440	11.8276
20	35511396	11.6439
20	35530122	10.8686
20	35537290	6.59041
20	35539624	6.65201
20	35540346	13.6168
20	35544340	5.82988
20	35559278	5.76227
20	35560859	5.82988
20	35563768	5.76227
20	35570361	10.8355
20	35624623	5.42922
20	35628427	5.49953
20	35667432	10.8468
20	35700931	12.173
20	35703892	10.2099
20	35715678	11.0639
20	35720280	10.8251
20	35724659	10.8251
20	35733507	10.8459
20	35749496	11.3454
20	35754196	10.9974
20	35775455	9.13836
20	35789296	12.5777
20	35829859	13.788
20	35849006	10.8985
20	35856137	11.9742
20	35857218	11.9916
20	35858566	12.0125
20	35861706	11.9916
20	35866189	14.53
20	35874119	11.9611
20	35963938	5.8366
20	35964868	16.6067
20	35965433	5.91936
20	35969143	16.6431
20	35980380	15.7395
20	35981673	16.5381
20	36027174	8.32541
20	36129965	9.14922
20	36153443	9.54398
20	36219166	6.01365
20	36222775	5.52148
20	36336225	5.87617
20	36361040	5.9693
20	36368251	6.73531
20	36372393	5.96222
20	36418693	8.22645
20	36428852	9.57221
20	36445661	7.24087
20	36446369	7.16601
20	36448668	7.18727
20	36473353	7.84256
20	36482886	9.64669
20	36546861	11.3054
20	36549069	11.1523
20	36561330	8.58856
20	36565439	8.23682
20	36566323	11.7223
20	36567216	11.7687
20	36570529	7.2314
20	36576092	8.1838
20	36581570	8.27432
20	36584741	11.7687
20	36589334	8.1852
20	36706426	5.82945
20	36708069	9.79773
20	36710965	12.3879
20	36726302	9.05991
20	36765629	7.80334
20	36766818	7.74528
20	36794431	8.89871
20	36797881	8.29501
20	36802271	7.91885
20	36833497	8.2902
20	36838345	6.71249
20	36844429	7.91032
20	36848538	8.13112
20	36849379	7.76798
20	36862703	7.77069
20	36881926	9.64708
20	36889190	7.77069
20	36915012	9.64708
20	36924929	9.72667
20	36955576	12.5434
20	36979406	15.8095
20	37014182	14.3169
20	37032281	12.5183
20	37136359	13.6142
20	37333000	11.9259
20	37525904	11.7914
20	37533563	11.4929
20	37534901	6.84356
20	37535623	6.74017
20	37537013	6.84356
20	37537596	6.97521
20	37543416	6.87102
20	37545242	6.91982
20	37553988	7.0639
20	37558538	6.25197
20	37559567	6.89945
20	37572302	7.2648
20	37596667	11.8567
20	37599794	12.5305
20	37608667	12.2274
20	37655725	12.9617
20	37783038	10.6258
20	37939597	5.42998
20	38092692	13.7501
20	38126110	5.48996
20	38160390	11.0397
20	38186188	5.52043
20	38200342	5.5717
20	38220127	5.26354
20	38247561	5.70984
20	38281493	13.27
20	38290678	13.4129
20	38300093	6.30616
20	38313593	13.6568
20	38330975	13.7456
20	38421175	6.72915
20	38425311	6.72915
20	38816465	8.11249
20	38818488	12.4774
20	38868110	12.4774
20	38870260	12.2514
20	38872186	12.4774
20	38874560	12.6188
20	38876223	12.4774
20	38877186	12.6188
20	38878307	13.5244
20	38880048	10.8134
20	38881189	10.7955
20	38882506	10.8628
20	38889652	10.6853
20	38894300	8.88977
20	38896758	10.6613
20	38898660	10.6853
20	38899411	10.801
20	38900865	10.924
20	38902083	11.0325
20	38913072	11.0325
20	38970328	9.11389
20	38975737	5.26313
20	38978200	9.54367
20	39019076	9.54367
20	39046015	9.50624
20	39056930	9.32699
20	39071965	5.60135
20	39097341	11.9503
20	39136518	9.25899
20	39153114	5.19886
20	39202912	6.35407
20	39262981	9.76266
20	39264432	9.62117
20	39268439	11.1235
20	39270125	9.39739
20	39273517	8.88158
20	39355845	10.9158
20	39370825	5.86569
20	39377896	9.30398
20	39384708	10.5683
20	39388277	9.31007
20	39393926	11.0269
20	39395242	11.0361
20	39401212	12.1475
20	39402550	11.3957
20	39408130	11.2833
20	39411425	12.1475
20	39413559	11.3051
20	39414730	11.3957
20	39416201	12.445
20	39422828	12.4301
20	39423498	12.445
20	39427495	11.9419
20	39428614	12.0394
20	39435937	12.0095
20	39437568	11.9431
20	39441079	12.1204
20	39442753	7.90796
20	39444477	9.60147
20	39451588	10.3683
20	39453113	9.60147
20	39453881	10.3683
20	39462991	14.8514
20	39467513	12.2202
20	39473971	5.51487
20	39478616	13.4056
20	39488763	13.4056
20	39490440	11.9084
20	39500956	5.97763
20	39508807	11.8089
20	39510559	13.2817
20	39534096	12.1663
20	39538676	13.0099
20	39542466	12.4468
20	39551065	12.8207
20	39566603	12.5209
20	39571560	13.2417
20	39574805	13.7438
20	39576637	11.7822
20	39579596	13.3622
20	39584910	13.1241
20	39606356	8.92297
20	39714599	11.1288
20	39719513	10.7482
20	39724115	9.59595
20	39883850	7.64501
20	39902763	5.83914
20	39909036	7.41264
20	39913282	5.84884
20	39919462	5.84884
20	39951454	5.85857
20	39954292	5.85857
20	39965170	5.83621
20	39965793	8.67542
20	39967866	5.87851

## Sheet: LM-SEQ
chr	pos	-log10P
5	86998734	8.99786
5	87005012	6.80047
5	87356141	6.5891
5	87358487	6.5891
5	87368352	6.63481
5	89341931	6.28782
5	89455370	7.97377
5	89457319	6.59568
5	89457778	6.59568
5	89461425	6.78295
5	89462001	6.78295
5	89463405	6.80239
5	89463666	6.78295
5	89464610	6.61004
5	89466478	6.56122
5	89467395	6.55164
5	89467678	6.55164
5	89468327	6.55164
5	89468639	6.56072
5	89468852	6.56072
5	89469103	6.56072
5	89469472	6.56072
5	89470758	6.56072
5	89471764	7.47144
5	89472174	6.56072
5	89472448	6.56072
5	89473526	7.47144
5	89473802	6.56072
5	89475896	6.56072
5	89477694	6.31067
5	89479945	6.94275
5	89636950	6.43305
5	89639483	6.43305
5	89639739	6.43305
5	89640875	6.43305
5	89640958	6.39338
5	89643424	6.39338
5	89643650	6.39338
5	90731262	7.4243
5	90731675	7.4243
5	90732836	7.4243
5	90733460	7.4243
5	90738316	7.4243
5	90742941	7.4243
5	90752558	7.17726
5	90756645	7.17726
5	92159932	7.31552
5	92160112	7.31552
5	92160417	7.31552
5	92160743	7.31552
5	92160993	7.31552
5	92161417	7.31552
5	92161629	7.31552
5	92161723	7.31552
5	92161991	7.55412
5	92162622	7.55412
5	92163628	7.55412
5	92163670	7.55412
5	92163690	7.55412
5	92163891	7.55412
5	92164297	7.55412
5	92164363	7.55412
5	92164369	7.55412
5	92165259	7.55412
5	92165513	7.55412
5	92165578	7.55412
5	92165786	7.55412
5	92165995	7.55412
5	92166186	7.55412
5	92166237	7.55412
5	92166334	7.55412
5	92166880	7.55412
5	92167120	7.55412
5	92167275	7.73898
5	92167341	7.73898
5	92167788	7.73898
5	92168016	7.60401
5	92168512	7.60401
5	92168924	7.60401
5	92169120	7.60401
5	92170080	7.5416
5	92170338	7.60401
5	92170839	7.60401
5	92738525	7.88682
5	92739136	7.88682
5	92740224	7.88682
5	92740693	7.88682
5	92741080	7.88682
5	92742025	7.88682
5	92743459	7.88682
5	92746327	7.88682
5	92747190	7.88682
5	92747744	7.88682
5	92749959	7.88682
5	92750554	7.79899
5	92753207	7.79899
5	92753752	7.79899
5	92753954	7.79899
5	92754408	7.79899
5	92756339	7.79899
5	92757745	6.92598
5	92757831	7.79899
5	92757953	6.92598
5	92760242	8.2716
5	92760321	6.92598
5	92761206	6.92598
6	88006286	7.32789
6	88014762	7.32789
6	88028120	9.71213
6	88030147	9.71213
6	88049200	8.25807
6	88049208	8.32008
6	88050955	7.95242
6	88051178	19.1651
6	88053068	7.95242
6	88053154	10.1
6	88053309	6.37202
6	88053795	9.9959
6	88053796	10.1
6	88054671	10.1
6	88054699	6.55854
6	88054796	6.456
6	88055166	19.1872
6	88055802	6.456
6	88056115	6.456
6	88057312	11.5298
6	88059836	19.4693
6	88060828	19.4693
6	88064398	8.84697
6	88064956	19.4693
6	88065981	19.4693
6	88069548	19.4693
6	88070565	19.6133
6	88071858	21.2424
6	88072197	19.6133
6	88073348	19.6133
6	88073772	19.6133
6	88074633	10.9226
6	88074714	19.6133
6	88075737	11.3838
6	88076816	21.2424
6	88079442	19.6133
6	88080581	21.2424
6	88081858	11.3838
6	88082904	19.6133
6	88082914	21.2424
6	88083131	10.8112
6	88084274	19.6133
6	88085562	19.6133
6	88086163	10.8112
6	88087149	21.2361
6	88087869	21.2361
6	88088560	19.5353
6	88089247	11.3838
6	88089932	19.6133
6	88092617	21.2361
6	88096296	19.6133
6	88096573	21.2361
6	88097066	19.6133
6	88099511	19.6133
6	88101922	20.1923
6	88102952	11.3838
6	88102995	19.6133
6	88103141	17.8985
6	88103696	17.8985
6	88103797	19.6133
6	88106178	11.3838
6	88106707	19.6133
6	88106873	19.6285
6	88106911	10.5486
6	88106912	10.6328
6	88107470	12.3618
6	88107856	12.3618
6	88108164	12.3363
6	88109669	19.723
6	88110232	12.3363
6	88111342	10.6141
6	88111744	19.723
6	88112164	12.3363
6	88112377	16.1337
6	88120410	12.0975
6	88120411	12.0546
6	88121980	12.0546
6	88123602	7.03561
6	88123921	12.0975
6	88124303	12.0546
6	88124894	12.0546
6	88125567	19.2971
6	88126177	19.3548
6	88128644	12.0546
6	88128905	19.3548
6	88129243	9.14456
6	88129658	19.3548
6	88129925	19.0257
6	88130019	19.3548
6	88132026	9.89936
6	88135058	19.3548
6	88135913	19.3548
6	88138856	19.3548
6	88138955	19.3263
6	88141292	9.14456
6	88141711	9.96131
6	88142072	19.3548
6	88142674	19.3548
6	88143313	9.96131
6	88143738	9.14456
6	88143983	19.3548
6	88144286	6.75643
6	88148136	9.58534
6	88148862	7.9312
6	88150849	9.57956
6	88153418	9.57956
6	88155756	8.78584
6	88156578	9.14456
6	88156972	9.14456
6	88158612	9.14456
6	88161709	9.14456
6	88164130	9.14456
6	88168863	9.14456
6	88173518	8.74863
6	88174863	8.74863
6	88176021	9.14456
6	88176468	9.14456
6	88179917	9.14456
6	88180001	9.14456
6	88180737	9.14456
6	88182771	6.45988
6	88182837	6.8189
6	88183638	6.45988
6	88183964	6.8189
6	88184327	6.45988
6	88184363	6.8189
6	88184665	6.45988
6	88186013	7.01617
6	88186043	6.43767
6	88186394	6.79684
6	88186398	6.43767
6	88186505	6.79684
6	88186571	6.79366
6	88186714	6.5191
6	88186761	6.79366
6	88187577	9.14456
6	88188922	9.14456
6	88190688	9.14456
6	88191452	9.14456
6	88192362	9.14456
6	88193011	9.14456
6	88197263	9.14456
6	88210981	9.14456
6	88216840	9.14456
6	88217322	8.57108
6	88245521	6.57128
6	88247431	6.53842
6	88254914	6.45015
6	88258566	6.45015
6	88259359	6.45015
6	88261308	9.6697
6	88282554	9.85886
6	88282682	9.4149
6	88283267	13.398
6	88283864	9.4149
6	88284985	13.398
6	88285352	13.2745
6	88285437	13.398
6	88285810	13.2745
6	88286798	13.398
6	88287974	12.837
6	88288014	13.398
6	88288796	13.398
6	88289213	9.4149
6	88290144	13.4627
6	88290396	9.85886
6	88291034	14.0557
6	88291333	12.9112
6	88291894	14.202
6	88293688	14.202
6	88295353	14.202
6	88297362	14.202
6	88300104	14.2929
6	88301397	9.59693
6	88306569	9.59693
6	88307327	16.2047
6	88310973	9.59693
6	88311624	9.96386
6	88315050	9.96386
6	88317726	9.59693
6	88319258	9.59693
6	88319678	9.96386
6	88321529	9.96386
6	88323428	9.59693
6	88324169	9.59693
6	88326504	21.7313
6	88326909	17.425
6	88328081	9.59693
6	88331698	9.96386
6	88333509	9.59693
6	88336919	9.59693
6	88338106	9.59693
6	88338903	9.59693
6	88341742	9.59693
6	88342248	9.59693
6	88346517	10.2988
6	88347231	16.445
6	88350153	8.41798
6	88351358	10.6421
6	88351412	17.425
6	88351450	10.6421
6	88351755	8.41798
6	88352764	10.6421
6	88353199	9.59693
6	88354721	7.75319
6	88357931	10.5487
6	88358792	10.6324
6	88359556	10.7079
6	88360431	10.5394
6	88363093	8.85207
6	88364028	11.7279
6	88364138	6.89568
6	88365534	16.8808
6	88367096	9.96651
6	88367608	9.96651
6	88368379	9.96651
6	88368641	6.89568
6	88369650	9.96651
6	88371551	9.96651
6	88373225	6.54452
6	88375199	6.89568
6	88376161	17.3547
6	88377902	6.87945
6	88378963	6.93668
6	88379342	6.96668
6	88379859	17.3547
6	88380125	6.96668
6	88381308	6.21719
6	88381646	6.93668
6	88381790	6.97496
6	88381926	6.97496
6	88382430	7.52009
6	88383121	17.3547
6	88384502	6.97496
6	88386431	17.3547
6	88386805	6.75828
6	88386809	6.73662
6	88389469	17.3547
6	88391192	17.3547
6	88393528	16.3665
6	88393844	17.3547
6	88393941	16.3665
6	88395635	17.3547
6	88396477	6.76208
6	88397966	6.76208
6	88398900	17.3547
6	88399781	6.74502
6	88400012	17.3508
6	88402005	7.12764
6	88403477	15.4732
6	88403861	7.12764
6	88404860	6.20053
6	88404922	7.12764
6	88405356	7.12764
6	88405675	6.20053
6	88405800	7.12764
6	88405896	7.0804
6	88405912	7.12764
6	88406433	7.12764
6	88406979	15.5371
6	88406980	7.12764
6	88407055	17.0874
6	88407098	7.12764
6	88407205	7.12764
6	88407461	7.12764
6	88407532	7.12764
6	88407939	7.12764
6	88408668	15.4403
6	88409141	15.4403
6	88409314	7.12764
6	88409968	15.4403
6	88410014	7.12764
6	88410363	15.4403
6	88410935	7.12764
6	88410968	15.4403
6	88411577	7.12764
6	88411690	7.12764
6	88411764	7.12764
6	88412373	15.4403
6	88412526	15.5371
6	88412534	7.12764
6	88412868	15.4403
6	88412892	7.12764
6	88413031	7.12764
6	88413650	7.12764
6	88415470	7.23485
6	88415542	7.12764
6	88416762	17.0874
6	88417137	17.3508
6	88417957	7.12764
6	88418616	17.3508
6	88420711	7.12764
6	88421382	7.12764
6	88421804	7.2664
6	88421988	7.14126
6	88422016	17.3508
6	88422744	7.12764
6	88423959	17.3508
6	88424110	6.29881
6	88424369	17.3508
6	88426643	6.4913
6	88427566	17.3508
6	88430303	17.3508
6	88431230	17.3508
6	88432054	11.7148
6	88433671	17.3508
6	88434478	17.3508
6	88438596	17.3508
6	88438751	13.6231
6	88439240	13.6231
6	88439634	17.3508
6	88440330	17.3508
6	88440622	13.6231
6	88442145	6.20806
6	88442158	17.3508
6	88445729	17.4165
6	88446027	8.98534
6	88447222	17.4165
6	88448991	17.4165
6	88449223	17.4165
6	88449670	8.98534
6	88451460	8.98534
6	88452515	17.4165
6	88452978	17.4165
6	88454941	17.4165
6	88456013	14.3579
6	88456412	17.4165
6	88456753	17.4165
6	88457258	17.4165
6	88457288	14.3579
6	88457936	17.4165
6	88458088	17.4165
6	88458183	14.3579
6	88462109	17.4165
6	88463166	13.3854
6	88463226	17.4165
6	88465698	13.4032
6	88466408	13.3854
6	88467803	16.3412
6	88467893	15.0233
6	88468144	15.0233
6	88468428	17.4165
6	88469608	11.494
6	88469658	6.32382
6	88470948	17.4165
6	88473066	17.4165
6	88474505	17.4165
6	88475521	12.7032
6	88476481	9.50715
6	88476608	9.50715
6	88476812	9.50715
6	88477282	9.47703
6	88477330	9.47703
6	88477524	6.83849
6	88477787	11.2477
6	88478307	10.9947
6	88478925	9.47703
6	88479956	9.47703
6	88480285	9.47703
6	88481086	11.2703
6	88483796	12.0466
6	88484141	10.8882
6	88484741	12.0466
6	88485244	12.0466
6	88485403	12.0466
6	88486150	10.1995
6	88486333	12.0466
6	88486756	10.8834
6	88486885	12.0466
6	88487086	12.0466
6	88488309	12.0466
6	88489712	12.0466
6	88490057	12.0466
6	88490595	9.56309
6	88490748	12.0466
6	88490876	9.56309
6	88491052	9.56309
6	88492006	10.8674
6	88492507	9.56309
6	88492806	12.0466
6	88492979	10.8674
6	88494394	12.0466
6	88494442	12.0466
6	88495642	9.56309
6	88496961	12.1524
6	88497233	9.63537
6	88497396	10.2872
6	88498400	9.63537
6	88500063	10.2872
6	88505676	11.9904
6	88506151	7.52494
6	88508092	7.52494
6	88509439	9.22776
6	88510920	7.69491
6	88511677	7.69491
6	88512986	7.65189
6	88513534	11.4877
6	88514859	7.65189
6	88515491	7.10587
6	88517226	7.58159
6	88518564	11.5637
6	88519306	9.01884
6	88519392	7.69983
6	88520571	7.69983
6	88521397	11.5637
6	88525063	6.54559
6	88525509	7.69983
6	88526548	6.52553
6	88526859	7.1645
6	88526975	7.69983
6	88527916	7.1645
6	88527993	7.69983
6	88529414	7.1645
6	88530113	7.69983
6	88533317	7.69983
6	88535655	7.69983
6	88536667	9.90032
6	88538232	7.69983
6	88539524	7.69983
6	88540995	9.90032
6	88542093	13.3574
6	88543093	13.3574
6	88547042	13.3574
6	88559900	12.6732
6	88564696	12.6732
6	88566372	7.32127
6	88566566	12.6732
6	88566568	7.38515
6	88567966	12.6732
6	88570303	12.6186
6	88570607	12.6001
6	88570807	7.32127
6	88570813	12.6001
6	88570949	12.6001
6	88571842	12.6001
6	88573649	12.6001
6	88574351	7.32127
6	88574455	12.6001
6	88574511	12.6001
6	88576543	12.6001
6	88576731	8.1018
6	88576778	12.6001
6	88578675	15.5092
6	88579659	15.5092
6	88581849	15.5092
6	88583177	15.5092
6	88584686	15.5092
6	88585508	15.5092
6	88586351	7.6447
6	88586879	15.5092
6	88587504	15.5092
6	88590340	7.6447
6	88590594	15.5092
6	88591978	15.5092
6	88592295	15.4679
6	88592892	15.5092
6	88593108	15.5315
6	88593209	15.5092
6	88594024	15.5209
6	88594855	15.5209
6	88594934	7.6447
6	88595163	15.5209
6	88595608	15.5209
6	88596305	15.5432
6	88596360	15.5209
6	88597049	15.5432
6	88597356	15.5209
6	88598011	15.5209
6	88598764	15.5209
6	88599928	7.6447
6	88599987	15.5209
6	88600427	15.5209
6	88602728	15.5209
6	88602781	15.6389
6	88603216	15.6389
6	88604261	15.6389
6	88604668	15.6389
6	88604977	15.6389
6	88605035	15.6389
6	88605163	15.6389
6	88606025	15.6389
6	88608357	15.6389
6	88610440	15.5559
6	88610743	17.6476
6	88610754	15.5559
6	88612186	16.8007
6	88612362	9.2446
6	88612676	6.53366
6	88613320	8.52886
6	88614469	6.53366
6	88629416	7.56097
6	88631087	7.56097
6	88633103	7.56097
6	88634027	7.45829
6	88642745	6.70184
6	88652298	6.70184
6	88654283	10.509
6	88654405	7.61556
6	88654736	7.46117
6	88655116	10.6308
6	88655405	7.46117
6	88656083	10.6308
6	88656290	10.5913
6	88656409	7.67638
6	88656544	7.72012
6	88657906	10.6308
6	88658006	6.44832
6	88658151	10.3982
6	88658460	13.3054
6	88658628	18.1879
6	88672979	6.94404
6	88677080	20.2962
6	88683517	20.3785
6	88686595	7.08101
6	88686600	6.97981
6	88686606	6.96643
6	88688920	20.2107
6	88693265	6.29221
6	88696832	12.2975
6	88697293	20.3114
6	88698110	6.29221
6	88699168	6.29221
6	88699553	8.09246
6	88700867	8.09246
6	88701054	8.09246
6	88701363	8.09246
6	88701757	8.09246
6	88702821	8.09246
6	88702999	8.09246
6	88703462	13.8425
6	88704069	8.09246
6	88704865	8.09246
6	88705521	8.09246
6	88705695	8.09246
6	88705951	7.80963
6	88706024	8.09246
6	88707329	8.09246
6	88708606	8.09246
6	88709370	13.6035
6	88709394	8.09246
6	88709450	8.09246
6	88710190	8.09246
6	88710603	13.6035
6	88710670	8.09246
6	88711437	10.4726
6	88711884	8.09246
6	88712502	8.09246
6	88712662	8.09246
6	88713592	8.09246
6	88715608	19.5096
6	88715667	8.09246
6	88717919	8.09246
6	88718227	19.5096
6	88718270	8.09246
6	88719712	8.09246
6	88720585	6.74035
6	88720735	6.74035
6	88720960	6.95396
6	88721348	11.6616
6	88721445	19.5096
6	88721526	11.6616
6	88721723	11.6616
6	88721949	11.6616
6	88722565	11.5958
6	88722797	11.5874
6	88723381	11.6696
6	88723503	10.1426
6	88723516	11.6696
6	88723742	19.5064
6	88723856	11.6696
6	88724260	7.35238
6	88724310	11.6696
6	88724513	11.7025
6	88724935	11.7025
6	88725753	11.7025
6	88725946	11.6644
6	88726019	7.35238
6	88726978	7.35238
6	88727451	7.99415
6	88727480	19.5328
6	88727574	8.06967
6	88728121	19.5328
6	88728581	10.8703
6	88728813	7.35238
6	88729259	18.4555
6	88729872	19.5449
6	88730030	18.4555
6	88731017	18.4555
6	88731561	18.4555
6	88732184	14.491
6	88732529	18.4555
6	88732736	14.491
6	88732763	18.4555
6	88732912	18.4555
6	88732937	18.4555
6	88732980	14.491
6	88733145	14.491
6	88733503	14.4458
6	88733703	14.4458
6	88734212	11.6804
6	88734243	9.85069
6	88734348	9.85069
6	88734892	9.8514
6	88735230	9.85069
6	88735270	13.044
6	88735599	9.85069
6	88736353	13.3501
6	88739045	13.3501
6	88739413	13.3501
6	88740744	10.1117
6	88741762	13.3501
6	88743095	13.3501
6	88743268	13.3501
6	88743448	10.1117
6	88743453	13.3501
6	88743772	13.5094
6	88743797	13.3501
6	88744082	10.1117
6	88744207	13.3501
6	88744375	13.3501
6	88744387	10.1117
6	88744593	13.3238
6	88745189	10.0881
6	88745251	10.0881
6	88745845	13.3238
6	88746085	13.3238
6	88746148	10.0881
6	88746296	13.3238
6	88746779	13.3238
6	88747037	13.3238
6	88747652	13.4829
6	88747753	13.3238
6	88747823	13.3238
6	88748354	13.4829
6	88750073	13.4829
6	88750119	10.0881
6	88750175	13.4829
6	88750266	13.4829
6	88750319	10.0881
6	88750385	13.4829
6	88750605	13.1689
6	88750734	9.79339
6	88750837	13.1689
6	88750913	13.1689
6	88750998	9.79339
6	88751006	13.1689
6	88751053	9.79339
6	88751274	13.1689
6	88751288	9.79339
6	88751491	7.95832
6	88751557	9.19225
6	88751880	11.977
6	88752028	11.9909
6	88752877	8.19107
6	88753120	9.19225
6	88753354	8.19562
6	88754302	8.19562
6	88754670	13.3928
6	88757174	13.3928
6	88760150	13.3928
6	88761771	10.391
6	88762085	9.41476
6	88762396	13.3928
6	88763550	13.3928
6	88764649	13.3928
6	88767003	13.3928
6	88769935	10.7191
6	88770377	12.3342
6	88770900	6.3351
6	88773543	12.3342
6	88774354	7.97867
6	88777569	12.3342
6	88777933	12.3342
6	88778143	12.3342
6	88778860	6.3351
6	88780240	12.3342
6	88780537	9.05937
6	88781061	12.3342
6	88783596	12.3162
6	88783604	12.3342
6	88784021	12.0972
6	88785007	12.1157
6	88785115	6.3351
6	88785285	12.1157
6	88785651	12.0972
6	88786346	12.1157
6	88786458	12.0972
6	88786765	12.0972
6	88787338	12.0247
6	88788244	12.0436
6	88788307	10.5006
6	88788506	12.0436
6	88789109	10.6119
6	88789238	12.0436
6	88790382	10.5512
6	88790861	10.6119
6	88790923	12.0359
6	88791655	10.544
6	88791728	12.0359
6	88791761	10.544
6	88792147	12.0359
6	88792170	9.05937
6	88793064	12.0359
6	88795079	12.0896
6	88795140	12.0359
6	88795579	12.0896
6	88796076	12.0359
6	88796171	12.0896
6	88796743	12.0359
6	88797328	6.3351
6	88799322	12.0359
6	88799419	12.0896
6	88799426	12.0359
6	88800322	12.0359
6	88800374	12.405
6	88800863	12.4552
6	88800876	6.3351
6	88801084	12.405
6	88801554	12.405
6	88802867	12.405
6	88803173	9.42055
6	88803197	12.405
6	88803843	12.3295
6	88803883	12.405
6	88804435	12.7452
6	88804834	12.2921
6	88804878	12.7452
6	88806242	12.7452
6	88806907	6.3351
6	88806941	12.7452
6	88807091	12.7452
6	88808116	12.7452
6	88808385	12.7452
6	88809576	12.8564
6	88809671	12.7136
6	88809721	12.7452
6	88809793	12.7136
6	88809994	12.7136
6	88810060	12.6133
6	88810166	12.7136
6	88810381	8.93092
6	88810407	12.7136
6	88810609	12.7136
6	88811797	12.843
6	88811898	12.7136
6	88812072	12.7136
6	88812273	12.843
6	88812610	12.7136
6	88812781	12.843
6	88812918	12.7136
6	88813306	12.843
6	88813791	12.843
6	88813856	12.7136
6	88813866	12.843
6	88813973	12.7136
6	88814011	8.93092
6	88814253	12.843
6	88814324	12.7136
6	88814409	12.843
6	88814534	12.7136
6	88814842	12.3003
6	88814928	12.7136
6	88815222	12.843
6	88815825	12.843
6	88815932	12.7136
6	88816215	12.843
6	88816693	12.843
6	88816766	8.93092
6	88816783	12.843
6	88816915	12.7136
6	88816943	12.843
6	88817076	13.2601
6	88817092	13.178
6	88817097	13.2601
6	88817457	13.2601
6	88817712	13.2601
6	88817918	13.178
6	88817929	13.2601
6	88818011	13.2601
6	88818095	13.2601
6	88818241	13.2601
6	88818408	13.2601
6	88818475	13.178
6	88818508	13.2601
6	88818577	13.178
6	88818648	13.2601
6	88818715	13.178
6	88818805	13.178
6	88818818	13.2601
6	88818848	13.178
6	88818857	13.2601
6	88818869	13.178
6	88818885	13.2601
6	88819097	13.178
6	88819140	13.2601
6	88819232	13.178
6	88819248	13.2601
6	88819574	13.178
6	88819796	13.178
6	88820667	13.2601
6	88820780	13.178
6	88820784	13.2601
6	88820806	13.178
6	88820852	13.2601
6	88821126	13.2601
6	88821328	13.178
6	88821528	13.178
6	88821801	13.178
6	88821807	13.2601
6	88821871	13.178
6	88822066	13.178
6	88822082	13.2601
6	88822111	13.178
6	88822617	13.2601
6	88823235	13.178
6	88823716	13.178
6	88825872	13.2601
6	88826076	13.2601
6	88826554	13.178
6	88826582	13.178
6	88827128	13.2601
6	88827233	13.178
6	88827382	13.2601
6	88827578	13.178
6	88827813	13.178
6	88827850	13.178
6	88828187	13.2601
6	88828325	13.2601
6	88828399	13.2601
6	88828616	13.178
6	88828849	13.178
6	88830352	13.2601
6	88830408	13.2601
6	88830699	13.1258
6	88830973	13.2601
6	88831196	13.09
6	88831563	13.09
6	88831588	13.1324
6	88831696	13.09
6	88831701	13.1324
6	88831969	13.09
6	88832161	13.1324
6	88832335	13.0001
6	88833328	13.1324
6	88833350	13.0378
6	88833371	13.1324
6	88833470	13.1324
6	88833604	13.1324
6	88833644	13.0378
6	88834121	13.1324
6	88834437	13.1324
6	88835407	13.1391
6	88836073	13.2252
6	88836125	13.1391
6	88836180	13.0378
6	88836215	13.1324
6	88836249	13.0378
6	88836625	13.1324
6	88836762	13.0378
6	88837156	13.1324
6	88837157	13.0378
6	88837198	13.1324
6	88837249	13.0378
6	88837252	13.1324
6	88837317	13.0378
6	88837353	13.1324
6	88837406	13.1324
6	88837539	13.1324
6	88837540	13.0378
6	88837628	12.6925
6	88838098	13.1324
6	88838658	12.823
6	88839699	13.1992
6	88840407	13.1992
6	88840832	13.1992
6	88841140	12.7825
6	88841450	12.7825
6	88841591	12.7825
6	88843879	20.2998
6	88844490	20.2998
6	88845854	13.0378
6	88846304	20.2998
6	88847595	22.0354
6	88847626	18.7982
6	88848455	13.0378
6	88849690	18.7982
6	88849925	13.0378
6	88850047	18.7982
6	88850943	13.0378
6	88851064	13.0378
6	88851137	18.7982
6	88851143	20.1692
6	88852290	13.0378
6	88852600	18.7982
6	88853688	13.0378
6	88853861	20.1692
6	88853970	18.7982
6	88854075	13.0378
6	88854809	18.7982
6	88855694	18.7982
6	88855757	13.0378
6	88856516	18.7982
6	88858157	13.0378
6	88858218	18.7982
6	88860051	13.0378
6	88860192	18.7982
6	88860642	20.1692
6	88861709	13.0378
6	88861947	20.1692
6	88862496	18.7982
6	88862862	18.7982
6	88863258	18.7982
6	88863474	13.0378
6	88864277	20.1692
6	88864380	13.0378
6	88865091	18.7982
6	88865430	20.1692
6	88865682	18.7982
6	88866465	20.1692
6	88866645	13.0378
6	88867125	20.1692
6	88868374	13.0378
6	88868378	20.1692
6	88868431	18.7982
6	88868886	20.1692
6	88869247	18.7982
6	88869547	20.1692
6	88869759	18.7982
6	88869794	20.1692
6	88870177	18.7982
6	88870607	20.1692
6	88870749	18.7982
6	88871965	20.1692
6	88871980	18.7982
6	88872887	18.7982
6	88873215	20.1692
6	88873317	18.7982
6	88874565	18.7982
6	88875684	18.7982
6	88884974	18.7982
6	88885634	18.8918
6	88886925	19.0331
6	88887287	21.0462
6	88887473	19.0331
6	88888537	19.0331
6	88889105	16.4906
6	88889152	18.2501
6	88889420	18.2501
6	88889558	16.741
6	88889565	16.3581
6	88890502	18.2501
6	88891002	18.2785
6	88891318	18.1897
6	88891746	18.2785
6	88892105	18.2501
6	88892442	18.2785
6	88895125	20.0019
6	88895337	18.2785
6	88895626	20.0019
6	88896426	20.0019
6	88898658	20.0019
6	88898943	20.0019
6	88900416	20.0019
6	88900500	19.5933
6	88900593	20.0019
6	88900788	20.0019
6	88901396	20.0019
6	88902106	22.4267
6	88902109	10.9455
6	88902148	22.4267
6	88902515	6.48666
6	88902519	22.4267
6	88902774	22.4267
6	88902845	21.8769
6	88902905	22.4267
6	88903186	6.48666
6	88904633	22.4267
6	88905081	10.9455
6	88905103	22.4267
6	88905699	22.4267
6	88906325	10.9455
6	88906907	22.4267
6	88907263	10.9455
6	88907552	22.4267
6	88907984	6.48666
6	88908423	10.9455
6	88908995	22.4267
6	88909998	6.48666
6	88910171	22.4267
6	88910441	10.6026
6	88910459	22.4267
6	88910494	6.48666
6	88910572	10.8147
6	88910794	22.2694
6	88910887	22.4267
6	88910892	6.57455
6	88910952	22.4267
6	88911018	21.6633
6	88911304	21.6633
6	88911465	21.5123
6	88911708	10.4738
6	88911993	21.5123
6	88912233	10.4738
6	88912246	21.5123
6	88912393	21.5123
6	88912747	10.4738
6	88912892	22.057
6	88912910	21.5123
6	88913027	22.057
6	88913092	21.5123
6	88913350	22.057
6	88913460	10.4738
6	88913594	21.5123
6	88913815	21.5123
6	88913941	8.98084
6	88914080	21.5123
6	88914225	10.4738
6	88914278	21.5123
6	88914293	22.057
6	88914315	21.5123
6	88914607	22.057
6	88914996	8.98084
6	88915035	22.057
6	88915717	10.4738
6	88916069	22.057
6	88916902	22.057
6	88917615	8.98084
6	88917806	22.057
6	88917862	10.4738
6	88917868	22.1288
6	88917976	22.057
6	88918200	8.98084
6	88918329	22.1288
6	88918481	8.98084
6	88918516	22.057
6	88918655	8.98084
6	88919352	22.057
6	88920089	22.1288
6	88920091	8.98084
6	88920329	22.1288
6	88921341	10.4738
6	88921379	22.1288
6	88922120	22.017
6	88922353	21.4551
6	88922396	22.017
6	88922531	8.85591
6	88922545	22.017
6	88923941	21.952
6	88924158	21.952
6	88924568	6.29277
6	88924569	21.952
6	88925149	21.952
6	88925308	21.952
6	88925959	8.85591
6	88926006	21.952
6	88926467	8.85591
6	88926500	21.952
6	88926751	21.952
6	88926765	8.85591
6	88926826	21.952
6	88926946	6.40562
6	88926947	21.952
6	88926977	10.4738
6	88927096	21.952
6	88927119	10.4738
6	88927315	21.952
6	88927474	21.952
6	88927753	21.952
6	88928082	21.952
6	88928313	21.952
6	88928556	21.952
6	88929732	21.952
6	88930120	21.9544
6	88930594	8.85591
6	88930633	21.9544
6	88930735	10.5977
6	88930736	10.6655
6	88930746	21.9544
6	88930878	21.9544
6	88931080	20.7257
6	88931369	21.9544
6	88932247	8.85591
6	88932379	10.6655
6	88932899	8.85591
6	88933108	21.9544
6	88933721	11.8032
6	88933791	10.662
6	88933840	21.9544
6	88933888	10.6655
6	88934292	11.8032
6	88934385	21.9544
6	88934407	20.7818
6	88934416	22.0194
6	88935150	21.9544
6	88936035	22.0194
6	88936276	21.9544
6	88936460	22.0194
6	88936465	21.9544
6	88936486	8.91409
6	88937108	22.0194
6	88937431	6.44457
6	88937454	10.6655
6	88937513	21.9981
6	88937596	21.9331
6	88937629	11.7787
6	88937735	21.9981
6	88937765	8.91409
6	88937770	21.9981
6	88937771	10.6273
6	88937944	21.9981
6	88938096	10.5571
6	88938099	21.9981
6	88938196	21.9981
6	88938249	21.9981
6	88938388	21.9981
6	88939072	21.9981
6	88940710	21.9981
6	88940821	8.91409
6	88940831	21.9981
6	88941188	21.9981
6	88941306	11.7787
6	88941329	21.9981
6	88941989	21.9981
6	88942144	10.5571
6	88942170	21.9981
6	88943495	21.6116
6	88943522	21.9981
6	88943932	10.5571
6	88944175	21.9981
6	88945220	21.9981
6	88945785	21.9981
6	88946174	21.9981
6	88946511	11.7807
6	88946706	7.04081
6	88946757	20.411
6	88946758	7.04081
6	88946838	11.7807
6	88947312	10.624
6	88947434	10.624
6	88947504	11.869
6	88947794	10.6273
6	88947825	10.5513
6	88947856	11.8669
6	88948156	20.513
6	88948414	10.6273
6	88948552	11.8669
6	88948835	18.4089
6	88949060	20.513
6	88949643	20.513
6	88950041	11.5802
6	88950075	20.513
6	88950648	20.513
6	88952852	8.34109
6	88953464	20.513
6	88953529	8.34109
6	88953540	20.513
6	88953776	11.5802
6	88953823	20.513
6	88954137	20.513
6	88954140	8.34109
6	88954148	20.513
6	88954551	11.5802
6	88954816	20.513
6	88955213	20.513
6	88955823	11.5802
6	88955912	20.513
6	88956145	11.5802
6	88956182	20.513
6	88956520	11.5802
6	88956707	20.513
6	88956979	11.5802
6	88957007	20.513
6	88957295	22.1091
6	88957533	22.1091
6	88957653	22.0519
6	88957697	22.1091
6	88957700	22.0519
6	88957751	22.1091
6	88957805	10.8309
6	88957837	22.1091
6	88957881	10.8309
6	88957901	22.1091
6	88957920	6.2458
6	88957984	10.8309
6	88958104	22.1091
6	88958116	10.8309
6	88958135	6.2458
6	88958141	22.1091
6	88958196	6.2458
6	88958562	10.8309
6	88958564	6.2458
6	88958645	10.8309
6	88958685	6.2458
6	88958696	8.26902
6	88958699	6.2458
6	88958719	10.8309
6	88958814	6.2458
6	88958861	10.8309
6	88958973	22.1091
6	88958991	10.8309
6	88959097	6.2458
6	88959182	22.1091
6	88959216	6.2458
6	88959293	10.8309
6	88959348	6.2458
6	88959411	8.26902
6	88959470	22.1091
6	88959540	10.8309
6	88959625	6.2458
6	88959650	14.4394
6	88959777	22.1091
6	88959825	6.2458
6	88960017	8.26902
6	88960082	6.2458
6	88960413	22.1091
6	88960841	6.2458
6	88960918	8.26902
6	88960924	6.2458
6	88961552	14.4394
6	88961832	6.2458
6	88963439	8.26902
6	88963587	6.2458
6	88963916	22.1091
6	88964217	6.2458
6	88965129	8.26902
6	88965143	6.2458
6	88966032	8.26902
6	88966130	6.2458
6	88966995	6.2458
6	88967755	22.1091
6	88968121	8.26902
6	88968132	14.4394
6	88968203	6.2458
6	88968309	6.2389
6	88968528	6.2389
6	88969417	8.8501
6	88969807	6.2389
6	88971327	8.8501
6	88971451	6.2389
6	88971465	8.8501
6	88971499	14.4059
6	88971507	8.8501
6	88971514	6.2389
6	88971686	9.96065
6	88972057	14.4059
6	88972822	8.8501
6	88973509	8.79207
6	88974131	8.79207
6	88975353	11.2303
6	88976166	13.5231
6	88977023	22.1344
6	88978230	9.25964
6	88978573	22.1344
6	88978819	8.89624
6	88978826	9.25964
6	88980669	13.4003
6	88988479	12.3356
6	88997084	6.21657
6	88997223	6.21657
6	88998305	6.21657
6	89004781	6.21657
6	89006223	6.21657
6	89014671	6.21657
6	89026264	10.3491
6	89026619	18.1084
6	89027956	7.0664
6	89028153	7.02596
6	89028188	7.0581
6	89028327	7.77549
6	89028536	7.0581
6	89028927	10.3067
6	89029152	7.0581
6	89029561	22.6504
6	89029763	22.7091
6	89030847	10.3067
6	89030853	7.77549
6	89031035	22.6504
6	89031506	7.77549
6	89032226	22.7091
6	89032655	22.423
6	89032729	10.1566
6	89032742	22.7091
6	89032825	10.0619
6	89032830	9.99892
6	89032835	10.0619
6	89032923	22.7857
6	89033699	22.7857
6	89036570	22.7857
6	89037025	22.7857
6	89037770	22.7551
6	89038532	10.3571
6	89038648	22.7551
6	89040245	22.7551
6	89041258	10.3571
6	89041773	7.77549
6	89043414	10.417
6	89044084	22.7551
6	89044128	22.867
6	89045248	22.7551
6	89045617	10.417
6	89045935	7.77549
6	89047228	10.3571
6	89047260	22.7551
6	89047342	10.3571
6	89049002	22.867
6	89050323	10.417
6	89051385	23.1719
6	89052682	10.3571
6	89053873	23.214
6	89055602	8.00816
6	89056297	8.00816
6	89056316	23.214
6	89058193	8.00816
6	89058423	10.12
6	89059253	23.214
6	89061893	8.39306
6	89062806	17.7266
6	89063292	10.12
6	89067804	17.4415
6	89068120	10.0731
6	89069039	17.3976
6	89069047	10.0731
6	89069508	17.3976
6	89070189	10.0731
6	89070689	17.3976
6	89095279	9.03753
6	89095392	7.53781
6	89095878	9.03753
6	89096455	7.53781
6	89096603	9.03753
6	89100727	7.53781
6	89103430	9.03753
6	89104201	8.49542
6	89104238	8.49542
6	89104430	8.49542
6	89129810	8.33004
6	89130196	7.42092
6	89130444	8.33004
6	89131015	7.42092
6	89131776	7.42092
6	89132249	8.33004
6	89133066	8.33004
6	89133374	7.42092
6	89133819	8.33004
6	89134314	7.42092
6	89134492	8.33004
6	89134519	7.42092
6	89134563	8.33004
6	89134643	7.42092
6	89134816	7.42092
6	89134976	8.33004
6	89134993	7.42092
6	89135179	8.33004
6	89135204	7.42092
6	89136359	8.33004
6	89136360	7.61152
6	89136369	8.33004
6	89136437	15.9548
6	89136502	8.33004
6	89136673	8.33004
6	89136686	15.9548
6	89136813	7.42092
6	89136872	8.33004
6	89136959	7.42092
6	89136962	8.33004
6	89137012	7.42092
6	89137090	8.33004
6	89137395	7.42092
6	89137782	8.33004
6	89138419	7.42092
6	89138873	7.42092
6	89138891	8.33004
6	89138983	7.42092
6	89139101	8.33004
6	89139252	7.42092
6	89139274	8.33004
6	89139290	7.42092
6	89139472	8.33004
6	89139542	7.42092
6	89139865	14.8262
6	89139886	6.60743
6	89140072	7.61152
6	89140260	14.8262
6	89140717	15.4503
6	89140751	6.42003
6	89141169	15.9548
6	89141230	15.4503
6	89141577	7.61152
6	89141680	19.9842
6	89142404	19.9842
6	89142411	15.4503
6	89142500	19.8815
6	89142632	19.9842
6	89142729	15.4503
6	89143325	15.4503
6	89143841	15.4503
6	89144645	15.4503
6	89144714	19.9842
6	89144774	20.5857
6	89146246	20.6641
6	89146551	15.8767
6	89147165	20.7042
6	89147204	7.61152
6	89147734	6.42003
6	89148318	6.42003
6	89149359	14.1235
6	89149744	14.1235
6	89149949	8.55515
6	89150301	8.55515
6	89168912	9.93845
6	89169996	9.93845
6	89170491	9.93845
6	89173999	6.83577
6	89174223	9.93845
6	89176009	9.93845
6	89176834	9.93845
6	89178368	9.93845
6	89181407	9.93845
6	89185795	11.1523
6	89187072	11.1523
6	89188974	11.1523
6	89224512	6.32136
6	89225894	8.14441
6	89226040	8.14441
6	89226322	8.14441
6	89227976	8.79254
6	89229237	8.14441
6	89229587	8.7873
6	89230481	8.7873
6	89231074	6.7715
6	89232910	6.7715
6	89244052	8.15758
6	89245565	8.77339
6	89246154	8.15758
6	89246171	8.15758
6	89246867	9.03463
6	89249627	7.8472
6	89249869	7.8472
6	89249955	8.44911
6	89250573	7.8472
6	89251190	7.8472
6	89254185	7.8472
6	89256222	7.8472
6	89256975	6.9231
6	89263331	7.75691
6	89264135	7.75691
6	89264744	6.9231
6	89264966	7.75691
6	89265972	6.9231
6	89353093	6.86643
6	89353211	6.86643
6	89358801	6.86643
6	89400402	6.94397
6	89402175	6.94397
6	89406519	8.87307
6	89416274	8.87307
6	89425217	8.87307
6	89428644	6.30375
6	89429347	6.30375
6	89431904	6.30375
6	89434696	6.30375
6	89436001	17.508
6	89436275	9.70546
6	89439699	6.30375
6	89440731	6.6421
6	89441516	9.70546
6	89441722	6.30375
6	89442203	9.70546
6	89443088	9.70546
6	89443414	6.6421
6	89443706	9.70546
6	89444307	9.70546
6	89447163	6.30375
6	89447612	9.70546
6	89456543	6.30375
6	89461842	9.11632
6	89461872	8.53894
6	89466477	8.53894
6	89467352	9.11632
6	89468529	8.53894
6	89468582	9.09495
6	89469439	8.51781
6	89469656	9.11427
6	89469872	9.05873
6	89471162	8.48038
6	89471599	9.05873
6	89472598	8.37387
6	89473595	9.05873
6	89473643	8.37387
6	89475224	8.48038
6	89475795	9.05873
6	89477379	7.14259
6	89478759	12.3341
6	89479189	12.3341
6	89479553	7.18486
6	89481491	10.7783
6	89482246	6.98815
6	89488954	7.69573
6	89495586	11.4075
6	89500894	10.5849
6	89502128	10.5849
6	89504305	11.0444
6	89505004	9.78736
6	89512501	11.2495
6	89512648	11.2495
6	89516386	11.6463
6	89527034	8.79398
6	89535076	8.79398
6	89537118	8.79398
6	89542439	7.71589
6	89544356	7.02832
6	89545023	8.79398
6	89546374	8.79398
6	89546814	8.79398
6	89554996	8.75844
6	89568850	8.75367
6	89573010	8.75367
6	89575809	8.5909
6	89576715	8.25777
6	89576913	8.25777
6	89578610	8.25777
6	89579329	8.25777
6	89587958	8.45629
6	89590196	12.697
6	89590264	12.697
6	89591301	13.183
6	89591965	12.697
6	89592700	13.4744
6	89593157	14.5247
6	89596106	15.1806
6	89597080	13.4744
6	89597578	12.513
6	89598762	6.62459
6	89599899	11.0994
6	89600829	10.8594
6	89600901	9.37417
6	89601109	8.4401
6	89601833	10.8531
6	89602580	10.706
6	89604361	9.60855
6	89605179	10.706
6	89605416	9.60855
6	89606177	9.71551
6	89606610	10.706
6	89607732	10.706
6	89609208	10.706
6	89609365	9.71551
6	89610419	10.706
6	89619155	6.53323
6	89621105	6.53323
6	89621516	6.53323
6	89630983	6.53323
6	89632187	6.53323
6	89634697	6.53323
6	90080066	6.89342
6	90080343	6.90544
6	90081612	6.46869
6	90319372	7.84772
6	90320486	7.84772
6	90321489	7.84772
6	90376702	7.69457
6	90376859	7.69457
6	90377498	7.69423
6	90378340	7.69423
6	90378888	7.69423
6	90379222	7.69423
6	90379373	7.60621
6	90379920	7.69423
6	90380267	7.68151
6	90381277	7.68151
6	90381748	7.68151
6	90382995	7.68151
6	90383136	7.64352
6	90384592	7.56825
6	90388418	7.64352
6	90390186	7.64352
6	90416903	7.68151
6	90419162	7.68151
6	90420126	7.68151
6	90420749	7.68151
6	90421298	7.68151
6	90422048	7.68151
6	90423500	7.68151
6	90427456	7.68151
6	90429665	7.68151
6	90431168	7.68151
6	90431548	7.68151
6	90432343	7.68151
6	90432548	7.68151
6	90433011	7.68151
6	90434130	7.68151
6	90435735	7.68151
6	90437306	7.68151
6	90438679	7.68151
6	90439926	7.68151
6	90441540	7.68151
6	90441867	7.67627
6	90481341	12.4676
6	90484480	14.4345
6	90491795	14.9247
6	90495071	14.9247
6	90500804	13.9967
6	90501152	14.9351
6	90501216	15.0097
6	90501811	15.0097
6	90503179	14.857
6	90543419	13.8412
6	90543474	13.1169
6	90543600	13.8412
6	90545337	7.2839
6	90546553	13.5802
6	90547437	7.2839
6	90547441	13.5802
6	90549312	7.21199
6	90552450	13.5802
6	90553425	13.675
6	90553532	7.2839
6	90553965	13.675
6	90554160	7.2839
6	90555276	7.2839
6	90557327	13.675
6	90557448	7.2839
6	90557705	13.675
6	90558957	7.02439
6	90561081	6.94543
6	90561335	6.94543
6	90562352	13.6275
6	90563705	6.94543
6	90564215	13.6275
6	90565922	6.94543
6	90566195	13.6275
6	90566685	6.93888
6	90577973	8.53425
6	90578219	8.53425
6	90578571	8.53425
6	90578907	8.53425
6	90579561	8.53425
6	90580714	8.53425
6	90583007	8.53425
6	90583355	7.60857
6	90583644	7.60857
6	90592609	7.60763
6	90684037	6.5844
6	90690137	6.5844
6	90692189	9.84658
6	90693414	9.84658
6	90693504	9.26279
6	90694839	9.26279
6	90695181	8.83092
6	90695950	9.2607
6	90696125	9.2607
6	90696923	9.2607
6	90697619	9.2607
6	90698054	9.2607
6	90698298	9.2607
6	90699760	9.2607
6	90700368	9.2607
6	90700581	9.2607
6	90701101	6.7835
6	90701205	8.19121
6	90705382	11.0023
6	90706714	6.8199
6	90731126	13.2713
6	90744875	13.7129
6	90752577	8.40003
6	90752601	8.40003
6	90753220	7.42666
6	90753381	8.61622
6	90753471	7.54838
6	90753497	8.52457
6	90753502	8.74859
6	90754472	8.74859
6	90754969	8.52457
6	90756610	9.73096
6	90757144	8.52457
6	90757180	9.73096
6	90757371	8.61965
6	90797634	8.47844
6	90799198	11.5534
6	90807564	11.5534
6	90810845	11.5534
6	90854183	9.10052
6	90854829	12.0843
6	90855444	12.0843
6	90856598	9.10052
6	90858924	12.0843
6	90863960	9.08794
6	90864795	7.19044
6	90868026	11.889
6	90869910	8.07478
6	90870861	11.889
6	90871432	11.7234
6	90872869	8.08447
6	90875391	6.94841
6	90887320	6.94841
6	90888422	8.01906
6	90888781	7.762
6	90888795	8.01906
6	90888951	8.64979
6	90890349	6.57077
6	90892243	7.07032
6	90901112	7.22338
6	90905112	7.07032
6	90906331	7.07032
6	90907945	7.12439
6	90924464	6.81658
6	90927414	6.81658
6	90928334	6.81658
6	90946155	7.57009
6	90946430	7.57009
6	90947519	9.76407
6	90947547	7.22369
6	90948039	9.76407
6	90948395	9.76407
6	90948764	9.76407
6	90950168	7.22369
6	90950267	9.76407
6	90951936	9.76961
6	90952491	9.76961
6	90952911	9.76961
6	90953742	7.23464
6	90953853	9.76961
6	90954709	7.23464
6	90955391	9.76961
6	90955893	11.1037
6	90955900	7.23464
6	90956277	7.23464
6	90956662	7.23464
6	90957080	7.23464
6	90975311	12.6835
6	90977242	7.79473
6	90977968	6.5902
6	90978383	7.73774
6	90979061	6.58398
6	90979720	7.73679
6	90979738	7.66561
6	90979976	7.74891
6	90980510	7.73679
6	90980738	7.74891
6	90981705	7.73679
6	90982157	6.79134
6	91019991	12.2119
6	91020531	12.2119
6	91020912	12.2119
6	91032886	8.64186
6	91037680	8.59503
6	91039372	9.01913
6	91045253	8.68678
6	91045733	8.68678
6	91046721	8.57943
6	91047732	8.57943
6	91053400	8.57943
6	91053823	8.60721
6	91097462	6.93539
6	91099937	6.93539
6	91100781	6.93539
6	91103034	7.39453
6	91103812	7.39453
6	91104902	7.40606
6	91106357	7.40606
6	91106931	7.40606
6	91107362	7.40606
6	91108949	7.40606
6	91110948	7.39453
6	91113010	7.39453
6	91116666	7.39453
6	91120311	7.39453
6	91123471	7.39453
6	91129749	7.39453
6	91131723	7.39453
6	91136408	7.39453
6	91136441	7.39453
6	91137102	7.39453
6	91143469	7.39453
6	91153707	6.25469
6	91155357	7.08455
6	91177689	7.41563
6	91179391	7.41563
6	91179515	7.41563
6	91181708	7.41563
6	91182103	7.41563
6	91190941	7.45491
6	91191219	7.6012
6	91191413	7.6012
6	91192060	7.6012
6	91192531	7.31886
6	91192809	7.31886
6	91193462	7.31886
6	91194239	7.31886
6	91194721	7.31886
6	91195204	7.31886
6	91196680	7.3361
6	91196865	7.3361
6	91196907	7.3361
6	91197219	7.3361
6	91197918	7.3361
6	91198239	7.3361
6	91198499	7.3361
6	91198683	7.3361
6	91198706	7.35569
6	91198965	7.35569
6	91198996	7.35569
6	91211378	7.28287
6	91212334	7.28287
6	91213651	7.28287
6	91214033	7.28287
6	91227345	7.28287
6	91230143	7.28287
6	91232050	7.28287
6	91241853	7.28287
6	91244884	7.28287
6	91250175	7.24402
6	91253885	7.24402
6	91254373	7.24402
6	91260713	7.24402
6	91266385	7.24402
6	91271012	7.24402
6	91272431	7.24402
6	91280437	7.24402
6	91284252	7.24402
6	91284278	7.24402
6	91284844	7.24402
6	91284877	7.24402
6	91285912	7.24402
6	91287326	7.24402
6	91288360	7.24402
6	91289350	7.24402
6	91290529	7.24402
6	91291330	7.24402
6	91291691	7.24402
6	91291873	7.24402
6	91292887	7.24402
6	91295999	7.24402
6	91433616	7.51063
6	91433656	7.41817
6	91433821	7.51063
6	91434077	7.41817
6	91434302	7.51063
6	91434348	7.89065
6	91434351	7.51063
6	91434566	7.89065
6	91576455	14.9042
6	91580577	14.9042
6	91581162	14.9042
6	91582972	15.6382
6	91583052	14.9042
6	91583906	14.9042
6	91585526	15.6382
6	91586779	14.9042
6	91586912	15.6382
6	91588279	14.9042
6	91589102	14.9042
6	91589388	15.6382
6	91589758	14.9042
6	91593440	14.9042
6	91595986	15.6382
6	91601935	15.6382
6	91608154	15.6382
6	91609927	12.6718
6	91610057	15.6382
6	91613401	6.77001
6	91613847	15.6382
6	91620590	15.3392
6	91622986	15.3392
6	91623080	6.58183
6	91627544	6.71062
6	91665549	6.84918
6	91666057	6.84918
6	91666179	6.88909
6	91667186	7.11928
6	91671195	6.37956
6	91674984	7.06078
6	91675916	6.37652
6	91677982	6.42557
6	91682130	7.06078
6	91701174	6.87654
6	91703393	6.87654
6	91705707	6.49042
6	91838637	9.60929
6	91840012	9.60929
6	91845101	9.60929
6	91851518	9.60929
6	91852145	9.60929
6	91858657	9.60929
6	91862413	9.60929
6	91864946	9.60929
6	91866896	9.74414
6	91868458	9.74414
6	91872187	11.103
6	91886552	11.1168
6	91888605	11.1168
6	91900988	14.8032
6	91904366	14.8032
[truncated: 5,210 more rows]

## Sheet: BVS-MD-BF
chr	pos	BF
16	48048566	3.96703
16	53578384	29.4498
6	93611953	3.49175
19	55101341	34.2266
13	57051358	3.51416
16	49984163	5.05668
13	57548174	74.75
5	94381154	10.2508
19	57655339	5.01477
13	59854361	25.4506
13	58943426	3.80092
19	55456769	3.77752
16	48426621	7.43247
5	84191490	19.3799
19	57174792	8.26497
13	59072057	4.59529
5	90752558	7.37595
6	88069548	114.91
19	57128225	14.5562
6	93137474	4.249
16	54271046	4.16196
5	91262694	4.2365
6	88442145	4.43928
20	34728244	3.35886
6	88656290	8.88879
6	88174863	4.70123
13	57993671	3.7542
6	95414597	3.4139
20	35511396	3.85978
20	35720280	4.13729
20	35775455	3.42497
6	92195532	8.34851
6	88891318	10.0477
6	94627787	3.95503
19	55212508	3.5254
5	88105584	3.74257
20	39538676	31.9794
6	89399736	3.22862
5	89472174	11.4472
6	88421804	8.95581
6	88132026	5.66961
5	84702280	3.69626
5	91320953	6.41904

## Sheet: BVS-HD-BF
chr	pos	BF
16	53578384	5.46122
13	59072057	4.45609
6	88069548	5.61334
19	57128225	7.10193
13	57548174	12.0011
13	59854361	5.95874
6	93336330	3.2418
5	86998734	249.866
5	89463783	3.84199
5	89466249	3.9135
5	89481622	3.84199
5	89483294	3.98521
5	89487445	4.63942
5	89490184	4.23773
5	89490699	4.05712
5	89587302	3.62859
5	89591780	3.20692
5	89609433	3.5932
5	91196340	3.2418
5	91197726	4.274
5	92355121	3.98521
5	92533587	4.67624
5	94040980	4.12921
5	94043222	4.09314
5	94047321	3.73508
5	94054736	3.5932
5	94058132	3.27673
5	94059172	3.48728
5	94374294	4.41957
5	94383054	3.73508
5	94398080	4.45609
5	94399781	5.23461
5	94418085	6.03608
6	88073772	8.33554
6	88103696	6.34765
6	88120411	3.62859
6	88383121	15.3093
6	88384502	4.12921
6	88433671	16.8789
6	88439240	3.52254
6	88446027	4.02114
6	88463166	3.52254
6	88465698	3.8063
6	88744593	3.34673
6	88750266	3.3818
6	88819232	3.34673
6	88836125	3.87772
6	88846304	4.86108
6	88849690	3.94933
6	88855694	3.41691
6	88865430	6.07484
6	88886925	4.20151
6	88913092	9.80072
6	88919352	10.0671
6	88922396	7.02156
6	89036570	9.01586
6	91101265	3.84199
6	91108949	3.98521
6	91603423	3.34673
6	95238928	3.31171
6	95240803	3.3818
6	95243369	4.86108
13	57537173	5.8816
13	58826755	4.05712
13	59179379	7.95981
13	59215421	3.62859
13	59228793	3.27673
13	59452391	3.34673
13	59588546	7.62993
13	59860180	5.46122
13	59891409	3.34673
13	60196026	4.60265
13	62914523	4.12921
16	48291304	3.3818
16	48292222	3.66404
16	48980566	7.38501
16	49030495	5.15949
16	49037474	10.5617
16	49038293	4.63942
16	49041911	8.92994
16	49045810	5.30994
16	49050886	3.98521
16	49835795	4.41957
16	51017145	3.77067
16	51022714	3.52254
16	51031663	4.02114
16	51032886	4.09314
16	51040207	4.45609
16	51040858	3.69953
16	51044282	4.31031
16	54345536	3.2418
16	54362301	3.34673
16	54472046	3.2418
16	54511753	3.3818
19	55054055	3.55784
19	55056589	3.48728
19	55615219	4.86108
19	56537361	3.3818
19	56564441	5.76631
19	57084833	8.63121
19	57116850	3.3818
19	57119065	3.94933
19	57120339	3.48728
19	57123265	3.5932
19	57131489	5.0472
19	57152368	74.3051
19	57165456	7.18252
19	57168200	7.67096
19	57985946	5.00988
19	57991875	6.58365
20	32384580	3.52254
20	33620430	4.41957
20	33777484	3.77067
20	35540346	4.86108
20	35964868	6.66276
20	35969143	9.36209
20	35981673	5.92014
20	36979406	4.31031
20	38375119	3.69953
20	39462991	8.33554
20	39478616	3.2418
20	39574805	7.30384
20	39579596	3.77067
20	39584910	3.34673
5	84211015	4.9726
13	58935602	15.4152
13	59062828	4.3831
13	59845400	8.16794
19	55055215	4.12921
5	85837850	3.66404
6	88132026	3.94933

## Sheet: BVS-SEQ-BF
chr	pos	BF
16	53578384	5.01299
19	57128225	5.01299
13	57548174	19.317
16	48426621	3.32724
5	84191490	4.77125
5	84205654	6.46985
5	85559304	5.25503
5	86998734	108.257
5	88663846	3.56715
5	89463783	4.52982
5	89483294	4.77125
5	89490184	3.32724
5	89490699	5.49738
5	89593317	4.2887
5	91187601	5.983
5	91191685	3.32724
5	91197726	4.77125
5	91209112	4.2887
5	91298794	3.32724
5	92355121	6.22627
5	92743459	4.04788
5	94040980	5.74003
5	94043222	5.01299
5	94058132	4.04788
5	94068514	3.32724
5	94383054	3.32724
5	94418085	5.74003
6	88073772	6.95795
6	88103696	4.77125
6	88328119	3.80736
6	88383121	3.32724
6	88433671	7.44729
6	88440622	3.32724
6	88467893	3.32724
6	88855694	4.04788
6	88860192	4.04788
6	88870177	3.32724
6	90560145	3.32724
6	91101265	3.56715
6	92873506	3.32724
6	95238928	3.56715
6	95242440	3.80736
6	95243369	4.2887
13	57039705	3.32724
13	57522024	3.32724
13	57537173	5.983
13	57539626	5.25503
13	57567855	4.04788
13	57645420	3.80736
13	57651854	4.04788
13	58683205	4.77125
13	58826755	6.22627
13	58831279	4.2887
13	58839916	4.2887
13	59080918	4.2887
13	59139853	4.04788
13	59179379	3.80736
13	59459263	3.32724
13	59462349	4.52982
13	59588546	5.983
13	59593241	3.80736
13	59860180	5.49738
13	59891409	3.80736
16	48291304	3.32724
16	48980566	4.77125
16	49030495	6.95795
16	49037474	14.94
16	49038293	4.77125
16	49041911	12.159
16	49045810	6.95795
16	49050886	6.22627
16	50098999	4.2887
16	50646203	3.32724
16	51022714	3.32724
16	51034766	4.77125
16	51040207	3.56715
16	51044282	5.25503
16	52544675	3.56715
16	52546397	3.56715
16	53453779	4.2887
16	54472046	4.77125
16	54511753	3.56715
19	55054055	5.49738
19	55057272	3.56715
19	55058143	3.32724
19	55102419	3.56715
19	55297214	3.80736
19	55309914	4.2887
19	55446439	6.22627
19	55553715	4.52982
19	55554442	3.32724
19	55615219	4.2887
19	56564441	4.77125
19	57064288	4.77125
19	57084833	9.16985
19	57116850	4.77125
19	57119065	4.52982
19	57123265	3.56715
19	57131489	4.04788
19	57152368	54.7721
19	57165456	10.9079
19	57166794	9.66484
19	57168200	6.22627
19	57985946	4.2887
20	32384580	5.01299
20	33620430	3.56715
20	35540346	3.56715
20	35560859	3.56715
20	35563768	3.56715
20	35964868	6.71375
20	35969143	3.56715
20	35970657	5.49738
20	35981673	5.01299
20	36073533	4.2887
20	36091854	3.56715
20	36368251	4.52982
20	36370111	3.32724
20	38375119	4.2887
20	39462991	8.67611
20	39488763	3.80736
20	39574805	7.44729
20	39579596	4.52982
5	84211015	4.52982
5	91259075	3.32724
13	58935602	14.94
13	59062828	4.2887
13	59845400	5.74003
16	48289652	3.80736
19	55055215	3.32724
20	35544340	4.2887
6	92195532	4.52982
13	57048307	4.52982
13	57052118	4.04788
13	57053068	3.32724
13	57054753	3.56715
13	57065389	5.49738
13	57402818	3.32724
13	57521537	3.80736
13	57523202	3.56715
13	57533507	3.80736
13	57534690	4.77125
13	57538926	7.93788
13	57539159	7.69243
13	57539211	3.80736
13	57539241	8.67611
13	57539910	12.9135
13	57540780	5.983
13	57547826	4.04788
13	57548291	4.2887
13	57549628	4.2887
13	57551935	3.32724
13	57554663	3.32724
13	57561921	3.32724
13	57567374	4.2887
13	57570818	3.56715
13	57576229	3.56715
13	57588381	3.32724
13	57589898	3.32724
13	57598464	3.56715
13	57622903	5.74003
13	57769034	3.32724
13	57772447	4.52982
13	57778476	4.04788
13	57787944	5.25503
13	57788891	3.32724
13	57790530	3.80736
13	58713223	3.80736
13	58758630	7.93788
13	58759329	5.983
13	58774048	3.80736
13	58782967	4.2887
13	58786753	4.52982
13	58817166	3.80736
13	58818097	3.56715
13	58844830	4.52982
13	58854501	3.56715
13	58863669	3.80736
13	58897549	3.56715
13	58898103	3.32724
13	58918770	4.04788
13	58988091	3.32724
13	59072574	4.52982
13	59073085	4.77125
13	59073494	3.56715
13	59110269	3.56715
13	59112920	4.04788
13	59113247	4.77125
13	59113540	5.01299
13	59114018	6.71375
13	59115972	4.52982
13	59120239	3.80736
13	59135233	3.32724
13	59144012	3.80736
13	59152366	3.32724
13	59153285	3.56715
13	59154003	3.32724
13	59178855	4.04788
13	59181580	3.80736
13	59193454	3.32724
13	59196393	3.32724
13	59206250	4.52982
13	59208217	4.52982
13	59219527	3.56715
13	59223101	3.32724
13	59223141	4.2887
13	59228002	4.2887
13	59273575	3.32724
13	59291211	3.56715
13	59407196	3.32724
13	59451302	5.983
13	59453757	3.32724
13	59457334	4.2887
13	59460105	3.32724
13	59469330	3.56715
13	59479966	3.56715
13	59481451	5.01299
13	59578265	3.80736
13	59843496	6.22627
13	59844024	6.71375
13	59844837	3.80736
13	59845891	3.80736
13	59846417	3.56715
13	59848479	5.74003
13	59848608	4.52982
13	59849428	5.74003
13	59850158	4.04788
13	59850775	4.77125
13	59851310	5.01299
13	59852009	5.49738
13	59856413	5.01299
13	59858446	5.49738
13	59858525	4.04788
13	59859641	8.42972
13	59860255	3.80736
13	59860269	3.80736
13	59861122	3.80736
13	59861311	3.32724
13	59861448	4.2887
13	59862073	3.80736
13	59862196	6.46985
13	59862458	4.77125
13	59862731	5.983
13	59863134	8.18364
13	59863151	7.20246
13	59863357	4.77125
13	59864249	3.32724
13	59865775	3.80736
13	59867092	5.25503
13	59867690	3.56715
13	59898503	3.32724
13	59911696	3.80736
13	59963906	3.80736
13	60035807	3.32724
13	60188903	5.01299
13	60205746	3.32724
13	60263980	3.32724
13	61076621	5.49738
13	61089138	5.983
13	61094465	4.52982
13	61111221	3.56715
13	61929742	3.80736
13	62439544	3.32724
13	62603022	7.93788
13	62616917	3.32724
13	62900817	3.80736
13	62902248	4.04788
13	62911712	3.32724
13	62911827	5.01299
13	62912817	3.56715
13	62913539	3.32724
13	62914476	4.77125
13	62958362	3.32724
16	48241633	4.52982
16	48257054	6.95795
16	48269487	4.52982
16	48305233	3.32724
16	48413242	3.56715
16	48429408	4.04788
16	48444468	5.01299
16	48972770	4.04788
16	48973625	5.01299
16	48980385	6.71375
16	48989893	3.32724
16	48993568	4.77125
16	48995047	6.95795
16	48997340	6.71375
16	49002430	10.6587
16	49007280	3.32724
16	49013851	3.80736
16	49014674	5.49738
16	49015482	3.56715
16	49018742	3.56715
16	49025275	3.32724
16	49041936	5.983
16	49044865	14.1776
16	49050219	7.20246
16	49050868	6.22627
16	49051612	8.67611
16	49052524	6.71375
16	49054912	5.01299
16	49057877	4.04788
16	49076735	3.80736
16	49078888	3.56715
16	49080405	3.56715
16	49090671	3.80736
16	49091282	3.32724
16	49139992	3.56715
16	49587501	3.80736
16	49628651	3.32724
16	49823044	5.01299
16	49977652	3.80736
16	49997937	4.2887
16	50010914	3.32724
16	50012223	3.80736
16	50213949	5.01299
16	50234323	4.2887
16	50238803	3.32724
16	50243831	4.04788
16	50246643	3.56715
16	50251516	3.56715
16	50255612	3.32724
16	50289832	4.52982
16	50290954	6.71375
16	50296522	4.04788
16	50296834	4.2887
16	50528806	3.32724
16	50532600	4.77125
16	50634488	3.32724
16	50644359	4.04788
16	50664659	4.77125
16	50669133	3.32724
16	50699427	4.2887
16	50713495	3.56715
16	50720644	4.52982
16	50734120	3.56715
16	50748298	3.32724
16	50762708	3.32724
16	51017248	4.04788
16	51020026	3.80736
16	51021196	5.25503
16	51024196	3.56715
16	51025307	3.32724
16	51027553	5.01299
16	51028672	4.2887
16	51029046	5.25503
16	51029122	3.80736
16	51030764	3.32724
16	51034369	3.56715
16	51034492	3.32724
16	51034763	4.52982
16	51037940	4.04788
16	51038609	4.2887
16	51040644	4.04788
16	51043396	3.80736
16	51044809	4.52982
16	51045305	4.52982
16	51046583	4.04788
16	52048731	3.32724
16	52111892	4.52982
16	52129186	3.56715
16	52221366	4.2887
16	53325671	3.56715
16	53345486	3.32724
16	53363893	3.80736
16	53372239	3.80736
16	53373010	3.80736
16	53414150	3.32724
16	53554690	3.32724
16	53555365	3.80736
16	53565897	4.04788
16	53578468	3.32724
16	53582404	3.32724
16	53585493	3.56715
16	53602287	3.32724
16	53606792	3.56715
16	53611085	4.52982
16	53613737	3.32724
16	54061198	3.80736
16	54226017	3.80736
16	54226242	3.56715
16	54246279	3.80736
16	54248956	4.52982
16	54251869	5.25503
16	54257117	4.52982
16	54345872	3.56715
16	54440001	3.32724
16	54441167	5.25503
16	54448947	4.52982
16	54450357	4.77125
16	54492169	3.32724
16	54501282	5.49738
16	54852708	3.56715
16	54854094	3.32724
19	55055303	3.80736
19	55056120	3.80736
19	55056715	3.56715
19	55056766	3.80736
19	55057201	3.56715
19	55101320	3.32724
19	55103322	3.56715
19	55105668	5.01299
19	55294156	3.80736
19	55309647	3.32724
19	55312838	4.2887
19	55443588	3.32724
19	55446468	3.32724
19	55446634	6.46985
19	55447323	3.80736
19	55483754	3.56715
19	55483899	3.56715
19	55483999	3.32724
19	55484002	3.56715
19	55485780	4.52982
19	55552585	4.52982
19	55554245	3.56715
19	55556026	5.25503
19	55567297	3.32724
19	55753390	3.80736
19	55753602	3.32724
19	56139218	3.32724
19	56463715	3.32724
19	56503502	4.52982
19	56526665	5.25503
19	56561897	4.77125
19	56563209	7.20246
19	56564301	5.01299
19	56564348	5.74003
19	56566848	4.52982
19	56568828	8.67611
19	56585704	3.80736
19	56613403	4.77125
19	56614591	4.2887
19	56615881	4.2887
19	56626853	3.32724
19	56901610	3.32724
19	56986906	3.32724
19	57050919	4.04788
19	57069144	3.80736
19	57114737	4.52982
19	57117632	3.80736
19	57117835	4.04788
19	57117868	6.95795
19	57119352	4.52982
19	57119744	6.46985
19	57121915	3.32724
19	57123721	3.80736
19	57123858	4.2887
19	57125292	3.32724
19	57125607	4.2887
19	57125785	4.04788
19	57125904	3.56715
19	57127204	4.52982
19	57127308	3.80736
19	57128127	3.32724
19	57128625	4.77125
19	57129362	3.80736
19	57129415	5.49738
19	57130524	8.18364
19	57130797	7.20246
19	57130803	3.56715
19	57130873	5.01299
19	57130995	3.32724
19	57131046	4.77125
19	57132517	5.49738
19	57135401	5.983
19	57135718	3.56715
19	57136625	3.32724
19	57137811	6.95795
19	57152404	25.3968
19	57152480	10.1611
19	57158812	3.32724
19	57161154	3.32724
19	57162246	3.56715
19	57162465	5.49738
19	57163847	5.74003
19	57164680	6.71375
19	57164810	5.25503
19	57164833	10.6587
19	57164935	3.80736
19	57164944	8.92282
19	57165799	4.77125
19	57166671	10.6587
19	57167451	5.01299
19	57167484	12.9135
19	57168268	7.44729
19	57169965	9.66484
19	57170699	3.56715
19	57170750	7.69243
19	57171087	3.32724
19	57172595	3.56715
19	57174359	6.95795
19	57175154	4.52982
19	57175743	3.32724
19	57176117	3.80736
19	57778976	3.56715
19	57806842	3.56715
19	57807196	3.56715
19	57975027	3.32724
19	57975308	4.04788
19	57981330	4.04788
19	57982093	3.32724
19	57982213	4.04788
19	57984385	5.01299
19	57984566	5.74003
19	57984744	4.2887
19	57984784	8.92282
19	57985682	5.74003
19	57985821	4.2887
19	57985852	4.2887
19	57985877	5.49738
19	57985968	5.01299
19	57986073	4.2887
19	57986195	3.80736
19	57987029	3.80736
19	57987250	5.25503
19	57987254	4.04788
19	57987621	6.71375
19	57987766	3.80736
19	57988193	4.52982
19	57988282	3.32724
19	57988347	5.01299
19	57988592	6.71375
19	57988844	3.56715
19	57989360	3.80736
19	57989801	7.20246
19	57990217	3.56715
19	57990640	5.983
19	57990719	8.42972
19	57990831	5.25503
19	57991524	6.22627
19	57991704	3.56715
19	57992308	5.49738
19	57992581	4.2887
19	57993751	4.04788
19	57995320	3.56715
20	33370488	3.32724
20	33371076	3.80736
20	33371804	4.77125
20	33374107	3.32724
20	33376628	3.56715
20	33390586	3.32724
20	33398781	4.2887
20	33413378	3.32724
20	35342594	3.80736
20	35360768	4.77125
20	35369856	3.80736
20	35534297	3.56715
20	35537256	7.69243
20	35537738	4.77125
20	35538145	4.04788
20	35538163	5.49738
20	35538562	4.52982
20	35539519	4.2887
20	35541415	3.32724
20	35542226	5.25503
20	35542797	5.49738
20	35543794	11.4074
20	35545431	4.2887
20	35548965	4.52982
20	35548982	3.80736
20	35550003	4.04788
20	35551337	3.56715
20	35562589	3.32724
20	35565733	3.56715
20	35597924	5.49738
20	35599313	3.32724
20	35673047	3.80736
20	35708479	5.983
20	35709082	4.52982
20	35725636	3.32724
20	35729696	3.56715
20	35733713	3.32724
20	35752130	4.77125
20	35796280	3.56715
20	35914181	4.04788
20	35964521	5.25503
20	35965791	7.44729
20	35969796	6.95795
20	35978699	7.44729
20	35980101	4.2887
20	35982554	3.32724
20	36001309	4.04788
20	36009635	3.80736
20	36066044	3.32724
20	36067521	4.2887
20	36069905	3.56715
20	36210597	3.56715
20	36212051	6.46985
20	36212978	3.32724
20	36216183	4.77125
20	36222904	3.32724
20	36334967	3.32724
20	36446062	3.32724
20	36447982	3.56715
20	36467987	4.52982
20	38298744	5.01299
20	38376202	3.56715
20	38407817	4.04788
20	38869794	4.04788
20	39436417	3.32724
20	39464261	9.66484
20	39466174	6.95795
20	39486434	6.71375
20	39490582	4.04788
20	39500964	3.32724
20	39507524	3.56715
20	39551400	3.56715
20	39567773	3.80736
20	39573698	4.77125
20	39580257	3.80736
20	39580644	3.32724
20	39580941	5.74003
20	39711645	4.04788
20	39813183	3.32724
5	84045178	3.56715
5	84051239	5.25503
5	84063332	5.49738
5	84068076	4.2887
5	84071732	7.44729
5	84078110	7.93788
5	84105875	5.01299
5	84120048	5.49738
5	84120379	4.77125
5	84121715	4.04788
5	84130520	5.01299
5	84133953	6.46985
5	84139209	5.49738
5	84140414	3.80736
5	84143972	4.04788
5	84147089	4.2887
5	84157919	3.32724
5	84162384	5.01299
5	84163066	4.04788
5	84164142	3.56715
5	84164493	3.32724
5	84164585	5.49738
5	84169580	3.80736
5	84184183	7.69243
5	84189446	4.77125
5	84191236	4.52982
5	84191602	4.77125
5	84192387	7.20246
5	84205879	5.25503
5	84208428	3.32724
5	84209810	4.52982
5	84211831	5.01299
5	84211956	3.80736
5	84216372	3.32724
5	84219083	4.04788
5	84220239	5.74003
5	84339974	4.04788
5	84378883	3.32724
5	84381144	3.56715
5	84390339	3.32724
5	84405245	3.32724
5	84423128	3.32724
5	84490988	3.32724
5	84584814	5.25503
5	84818599	3.80736
5	85072407	4.52982
5	85074592	3.32724
5	85569721	3.80736
5	86140863	3.32724
5	86973887	3.32724
5	86990916	6.22627
5	86995660	3.80736
5	86996959	39.5671
5	86997810	36.427
5	87005012	3.80736
5	87100940	3.32724
5	87106701	3.32724
5	87235081	3.80736
5	87356141	11.1575
5	87358487	8.42972
5	87368352	7.20246
5	87368370	3.80736
5	87393899	3.80736
5	88169626	3.80736
5	88334222	3.56715
5	88349811	3.32724
5	88352633	3.80736
5	88737621	3.56715
5	88737671	3.32724
5	88746883	3.56715
5	88756934	3.80736
5	88866173	3.32724
5	88908245	3.32724
5	88939730	4.52982
5	88942475	3.80736
5	89449266	3.32724
5	89449542	4.04788
5	89460719	3.56715
5	89466978	7.20246
5	89467530	3.56715
5	89469025	6.22627
5	89469392	3.56715
5	89473051	3.32724
5	89473355	5.25503
5	89473547	3.56715
5	89474935	3.80736
5	89475897	4.2887
5	89476721	4.2887
5	89478081	3.32724
5	89478542	3.80736
5	89479338	4.2887
5	89480453	6.22627
5	89482971	5.01299
5	89483944	4.04788
5	89485055	6.71375
5	89485201	3.56715
5	89486544	4.52982
5	89487038	3.32724
5	89487248	4.77125
5	89488720	3.56715
5	89488903	3.56715
5	89490571	3.56715
5	89586236	4.52982
5	89587250	3.32724
5	89587253	3.56715
5	89592723	3.80736
5	89597300	4.77125
5	89602086	3.56715
5	89900234	3.80736
5	90995972	3.80736
5	91056271	3.80736
5	91155299	3.32724
5	91189397	4.77125
5	91189664	5.25503
5	91194411	3.32724
5	91195566	8.42972
5	91199832	3.80736
5	91201579	6.95795
5	91203136	3.80736
5	91205391	3.56715
5	91209769	4.2887
5	91210180	3.56715
5	91215493	4.2887
5	91222685	4.04788
5	91223624	5.01299
5	91230805	3.32724
5	91236255	3.56715
5	91251136	7.20246
5	91255309	5.74003
5	91284283	3.80736
5	91286581	3.32724
5	91683022	3.80736
5	92363539	3.32724
5	92533342	3.56715
5	93055588	3.32724
5	93081653	3.56715
5	93088403	3.32724
5	93948646	4.2887
5	93948718	4.04788
5	93954748	3.56715
5	93956554	3.32724
5	93967019	4.52982
5	94042276	3.56715
5	94043717	4.04788
5	94043891	4.2887
5	94044348	7.20246
5	94044382	3.56715
5	94044849	3.80736
5	94045668	3.32724
5	94046038	4.2887
5	94046630	3.32724
5	94046804	5.49738
5	94047493	3.56715
5	94047578	5.01299
5	94047998	5.25503
5	94048433	4.77125
5	94051833	4.04788
5	94052723	3.56715
5	94052792	5.01299
5	94052941	3.80736
5	94053274	4.77125
5	94057449	3.32724
5	94057683	5.25503
5	94058096	3.32724
5	94059307	4.04788
5	94060364	5.49738
5	94062704	4.52982
5	94063337	4.04788
5	94081769	3.56715
5	94082414	4.04788
5	94118349	3.32724
5	94122955	6.95795
5	94364623	3.80736
5	94366733	3.32724
5	94375893	3.80736
5	94378731	5.01299
5	94381901	3.56715
5	94385613	5.49738
5	94386061	3.80736
5	94389100	5.49738
5	94390757	4.04788
5	94396681	4.52982
5	94397206	3.56715
5	94401481	3.56715
5	94402388	4.04788
5	94403140	4.04788
5	94404050	3.32724
5	94405100	4.2887
5	94406877	4.04788
5	94411154	3.32724
5	94412044	3.32724
5	94412288	6.46985
5	94413627	4.04788
5	94415918	4.04788
5	94416710	3.32724
5	94417586	4.2887
5	94417892	4.77125
5	94418771	5.01299
5	94419594	13.1657
5	94419617	5.01299
5	94420164	6.46985
5	94421401	5.74003
5	94421489	3.32724
5	94422185	5.25503
5	94422835	5.74003
5	94422963	3.32724
5	94423368	4.2887
5	94424043	7.20246
5	94645749	3.80736
5	94669735	3.32724
5	94796444	3.32724
6	88059836	3.56715
6	88071858	3.56715
6	88074714	4.04788
6	88075737	3.56715
6	88076816	5.01299
6	88080581	4.77125
6	88082914	7.20246
6	88087149	5.74003
6	88087869	5.74003
6	88088560	4.2887
6	88089247	3.56715
6	88089932	4.04788
6	88092617	4.04788
6	88096296	6.22627
6	88096573	7.44729
6	88097066	4.04788
6	88099511	6.46985
6	88103141	5.25503
6	88103797	5.01299
6	88106178	3.32724
6	88106707	5.49738
6	88106873	7.93788
6	88106911	3.80736
6	88106912	3.32724
6	88107856	3.80736
6	88109669	6.22627
6	88111342	5.74003
6	88120410	4.04788
6	88125567	3.32724
6	88126177	4.04788
6	88128905	3.80736
6	88130019	4.2887
6	88135913	4.04788
6	88138856	5.49738
6	88138955	4.52982
6	88142673	3.80736
6	88210981	3.32724
6	88307327	4.04788
6	88326504	3.80736
6	88326909	12.4102
6	88351412	5.983
6	88364028	3.80736
6	88364138	3.32724
6	88368641	3.56715
6	88376161	6.46985
6	88379859	4.2887
6	88381790	4.04788
6	88381926	8.42972
6	88382430	5.01299
6	88386431	9.66484
6	88389469	3.32724
6	88391192	7.20246
6	88393528	3.32724
6	88393844	6.71375
6	88393941	7.93788
6	88395635	6.71375
6	88398900	4.2887
6	88400012	8.18364
6	88412526	4.2887
6	88417137	5.25503
6	88422016	4.52982
6	88423959	6.71375
6	88424369	4.04788
6	88430303	9.66484
6	88431230	10.4097
6	88434478	8.42972
6	88438596	4.77125
6	88440330	5.74003
6	88445729	5.49738
6	88448991	8.92282
6	88449223	5.25503
6	88452515	5.01299
6	88456013	12.4102
6	88456412	12.4102
6	88456753	4.2887
6	88457258	5.01299
6	88457288	6.22627
6	88457936	10.1611
6	88458088	3.56715
6	88458183	7.44729
6	88462109	8.67611
6	88463226	10.9079
6	88467803	10.6587
6	88468428	3.56715
6	88473066	6.22627
6	88474505	7.20246
6	88817092	3.32724
6	88817918	3.80736
6	88818475	3.80736
6	88818869	3.56715
6	88819796	3.32724
6	88831701	3.32724
6	88833644	3.80736
6	88836625	3.56715
6	88837540	3.32724
6	88853861	4.04788
6	88861709	4.04788
6	88862496	3.32724
6	88868374	3.56715
6	88869247	3.56715
6	88870607	5.01299
6	88902519	4.2887
6	88904633	4.04788
6	88905103	5.49738
6	88907552	4.04788
6	88908995	10.6587
6	88911304	6.46985
6	88912393	3.80736
6	88913594	4.04788
6	88916069	3.32724
6	88917976	3.32724
6	88918329	5.25503
6	88920091	3.32724
6	88920329	5.01299
6	88922353	3.56715
6	88923941	4.2887
6	88925149	5.01299
6	88925308	6.22627
6	88926751	4.2887
6	88926826	4.2887
6	88927096	5.01299
6	88927315	5.49738
6	88934385	3.32724
6	88937770	3.80736
6	88937944	4.2887
6	88938099	3.32724
6	88940710	4.04788
6	88940831	3.56715
6	88957901	5.49738
6	88958973	3.32724
6	88963916	5.25503
6	88967755	3.32724
6	88978573	3.80736
6	89031035	6.71375
6	89032226	4.77125
6	89032655	3.56715
6	89032742	3.56715
6	89032923	3.80736
6	89033699	4.04788
6	89037025	3.32724
6	89037770	3.32724
6	89038648	5.49738
6	89044084	3.56715
6	89044128	3.56715
6	89045248	3.32724
6	89047260	9.41719
6	89049002	8.42972
6	89051385	13.1657
6	89053873	8.18364
6	89056316	8.67611
6	89059253	9.41719
6	89436001	3.32724
6	90570901	4.04788
6	90591643	3.32724
6	90777815	3.80736
6	90955893	3.32724
6	91098990	4.77125
6	91104902	3.32724
6	91107362	5.01299
6	91116589	3.32724
6	91154016	3.80736
6	91520716	3.56715
6	91582972	5.25503
6	91585526	4.2887
6	91595986	3.80736
6	91601935	3.56715
6	91610057	3.32724
6	91613847	4.04788
6	91620590	4.2887
6	91623080	3.80736
6	92143677	3.32724
6	92177740	6.22627
6	92874395	3.56715
6	92875079	3.32724
6	92875311	3.56715
6	92876173	3.56715
6	92884315	5.983
6	92896373	10.9079
6	92905452	7.93788
6	92907006	14.4314
6	92907690	4.04788
6	92909371	8.67611
6	92913338	3.80736
6	92918501	3.32724
6	93166538	3.32724
6	93320693	4.52982
6	93321965	4.52982
6	93323044	3.80736
6	93324228	3.80736
6	93325585	3.80736
6	93327865	3.80736
6	93342361	4.2887
6	93346575	5.01299
6	93350763	6.46985
6	93353783	3.80736
6	93369676	3.32724
6	93371159	3.32724
6	93466329	3.56715
6	93480908	3.56715
6	93481620	5.983
6	93485893	3.32724
6	93487068	3.32724
6	93519897	3.32724
6	93604441	3.56715
6	93624871	3.32724
6	93626500	3.80736
6	93637140	3.32724
6	93641975	3.32724
6	94058482	4.52982
6	94074336	3.32724
6	94074832	3.80736
6	95155419	3.32724
6	95216880	3.56715
6	95228230	3.56715
6	95228258	3.56715
6	95229039	3.80736
6	95236272	3.32724
6	95238784	4.52982
6	95239446	3.32724
6	95239714	5.25503
6	95240566	3.32724
6	95240994	5.49738
6	95242091	3.32724
6	95242976	4.04788
6	95243245	4.77125
6	95249328	3.32724
5	85837850	3.56715
